# Supplementary material for: Frequent use of IGHV3-30-3 in SARS-CoV-2 neutralizing antibody responses
Source: Front Virol. Author manuscript; Available in PMC 2023 Apr 10. (PMC7614418; doi:10.3389/fviro.2023.1128253)
Supplement: Supplementary Table 1 [file EMS173346-supplement-Supplementary_Table_1.XLSX]

## Sheet: HDX Summary Table (Table S1)
TABLE S1. HDX Experimental details and data.
Data Set	Apo RBD + Fab 52
HDX reaction details	Undeuterated = 10 mM PBS, pH(read)= 7.4 // HDX labelling at 20°C by 7-fold dilution (85% D20)with 10 mM dPBS, pH(read)=7.10 // Quench at 1°C by 1:1 dilution with 4 M Urea, 0.4 M TCEP in 1 % TFA
HDX time course	0, 30, 300, 3000 s
HDX control samples	3 undeuterated controls
# of Peptides	90
Sequence coverage (AA 319-554)	0.843
Average peptide length / Redundancy	14/5.3
Replicate runs ( technical) per time point	3 (apo RDB) / 3 (RDB+Fab52)
Repeatability *	see individual tab
Significant differences; Calculated by HDExaminer based on volcano plot significance lines 95% CI, (Da)	> 0.48

## Sheet: Fab52
Protein State	Start	End	Sequence	RT (min)	Deut Time (sec)	maxD	Theor Uptake #D	#D	%D	Conf Interval (#D)	#Rep	Confidence	Stddev	p
RBD_Apo	RBD_Apo	RBD_Apo	RBD_Apo	RBD_Apo	RBD_Apo	RBD_Apo	RBD_Apo	RBD_Apo	RBD_Apo	RBD_Apo	RBD_Apo	RBD_Apo	RBD_Apo	RBD_Apo
RBD_Apo	348	361	ASVYAWNRKRISNC	3.8017	30	12	0.124	3.173	35.254	0.039	3	High	0.016
RBD_Apo	348	361	ASVYAWNRKRISNC	3.7981	300	12	1.153	3.526	39.179	0.295	3	High	0.119
RBD_Apo	348	361	ASVYAWNRKRISNC	3.8058	3000	12	6.697	4.143	46.031	0.463	3	High	0.186
RBD_Apo	RBD_Apo	RBD_Apo	RBD_Apo	RBD_Apo	RBD_Apo	RBD_Apo	RBD_Apo	RBD_Apo	RBD_Apo	RBD_Apo	RBD_Apo	RBD_Apo	RBD_Apo	RBD_Apo
RBD_Apo	351	361	YAWNRKRISNC	3.4832	30	9	0.105	2.93	43.402	0.036	3	High	0.015
RBD_Apo	351	361	YAWNRKRISNC	3.4798	300	9	0.972	3.29	48.747	0.333	3	High	0.134
RBD_Apo	351	361	YAWNRKRISNC	3.5051	3000	9	5.404	3.907	57.888	0.48	3	High	0.193
RBD_Apo	RBD_Apo	RBD_Apo	RBD_Apo	RBD_Apo	RBD_Apo	RBD_Apo	RBD_Apo	RBD_Apo	RBD_Apo	RBD_Apo	RBD_Apo	RBD_Apo	RBD_Apo	RBD_Apo
RBD_Apo	352	361	AWNRKRISNC	2.6818	30	8	0.097	3.103	51.709	0.109	3	Medium	0.044
RBD_Apo	352	361	AWNRKRISNC	2.677	300	8	0.89	3.448	57.468	0.254	3	Medium	0.102
RBD_Apo	352	361	AWNRKRISNC	2.7076	3000	8	4.83	3.919	65.314	0.502	3	Medium	0.202
RBD_Apo	RBD_Apo	RBD_Apo	RBD_Apo	RBD_Apo	RBD_Apo	RBD_Apo	RBD_Apo	RBD_Apo	RBD_Apo	RBD_Apo	RBD_Apo	RBD_Apo	RBD_Apo	RBD_Apo
RBD_Apo	369	374	YNSASF	4.2719	30	4	0.054	2.799	93.315	0.033	3	High	0.013
RBD_Apo	369	374	YNSASF	4.2778	300	4	0.507	2.696	89.865	0.256	3	High	0.103
RBD_Apo	369	374	YNSASF	4.2843	3000	4	2.832	2.769	92.293	0.288	3	High	0.116
RBD_Apo	RBD_Apo	RBD_Apo	RBD_Apo	RBD_Apo	RBD_Apo	RBD_Apo	RBD_Apo	RBD_Apo	RBD_Apo	RBD_Apo	RBD_Apo	RBD_Apo	RBD_Apo	RBD_Apo
RBD_Apo	369	376	YNSASFST	3.8885	30	6	0.072	4.434	98.531	0.22	3	Medium	0.089
RBD_Apo	369	376	YNSASFST	3.8686	300	6	0.678	4.432	98.487	0.411	3	Medium	0.166
RBD_Apo	369	376	YNSASFST	3.8797	3000	6	3.995	4.3	95.557	0.438	3	Medium	0.176
RBD_Apo	RBD_Apo	RBD_Apo	RBD_Apo	RBD_Apo	RBD_Apo	RBD_Apo	RBD_Apo	RBD_Apo	RBD_Apo	RBD_Apo	RBD_Apo	RBD_Apo	RBD_Apo	RBD_Apo
RBD_Apo	374	387	FSTFKCYGVSPTKL	4.9973	30	11	0.082	3.851	46.677	0.16	3	Medium	0.064
RBD_Apo	374	387	FSTFKCYGVSPTKL	5.0027	300	11	0.786	4.498	54.521	0.298	3	Medium	0.12
RBD_Apo	374	387	FSTFKCYGVSPTKL	5.0079	3000	11	5.412	4.912	59.537	0.222	3	Medium	0.089
RBD_Apo	RBD_Apo	RBD_Apo	RBD_Apo	RBD_Apo	RBD_Apo	RBD_Apo	RBD_Apo	RBD_Apo	RBD_Apo	RBD_Apo	RBD_Apo	RBD_Apo	RBD_Apo	RBD_Apo
RBD_Apo	378	387	KCYGVSPTKL	3.6047	30	7	0.045	2.99	56.957	0.088	3	Medium	0.035
RBD_Apo	378	387	KCYGVSPTKL	3.5868	300	7	0.438	3.501	66.684	0.209	3	Medium	0.084
RBD_Apo	378	387	KCYGVSPTKL	3.6182	3000	7	3.261	3.813	72.636	0.653	3	Medium	0.263
RBD_Apo	RBD_Apo	RBD_Apo	RBD_Apo	RBD_Apo	RBD_Apo	RBD_Apo	RBD_Apo	RBD_Apo	RBD_Apo	RBD_Apo	RBD_Apo	RBD_Apo	RBD_Apo	RBD_Apo
RBD_Apo	388	392	NDLCF	5.7606	30	3	0.028	1.376	61.144	0.044	3	Medium	0.018
RBD_Apo	388	392	NDLCF	5.772	300	3	0.266	1.698	75.45	0.189	3	High	0.076
RBD_Apo	388	392	NDLCF	5.783	3000	3	1.794	2.05	91.132	0.233	3	High	0.094
RBD_Apo	RBD_Apo	RBD_Apo	RBD_Apo	RBD_Apo	RBD_Apo	RBD_Apo	RBD_Apo	RBD_Apo	RBD_Apo	RBD_Apo	RBD_Apo	RBD_Apo	RBD_Apo	RBD_Apo
RBD_Apo	392	399	FTNVYADS	4.1336	30	6	0.091	0.579	12.868	0.055	3	Medium	0.022
RBD_Apo	392	399	FTNVYADS	4.1317	300	6	0.824	0.889	19.766	0.08	3	High	0.032
RBD_Apo	392	399	FTNVYADS	4.1486	3000	6	4.029	1.421	31.568	0.166	3	High	0.067
RBD_Apo	RBD_Apo	RBD_Apo	RBD_Apo	RBD_Apo	RBD_Apo	RBD_Apo	RBD_Apo	RBD_Apo	RBD_Apo	RBD_Apo	RBD_Apo	RBD_Apo	RBD_Apo	RBD_Apo
RBD_Apo	393	399	TNVYADS	2.8913	30	5	0.074	0.288	7.673	0.07	3	Medium	0.028
RBD_Apo	393	399	TNVYADS	2.8927	300	5	0.664	0.493	13.136	0.043	3	Medium	0.017
RBD_Apo	393	399	TNVYADS	2.9081	3000	5	3.205	0.996	26.569	0.095	3	Medium	0.038
RBD_Apo	RBD_Apo	RBD_Apo	RBD_Apo	RBD_Apo	RBD_Apo	RBD_Apo	RBD_Apo	RBD_Apo	RBD_Apo	RBD_Apo	RBD_Apo	RBD_Apo	RBD_Apo	RBD_Apo
RBD_Apo	393	400	TNVYADSF	5.1316	30	6	0.08	0.297	6.604	0.101	3	Medium	0.041
RBD_Apo	393	400	TNVYADSF	5.1053	300	6	0.722	0.496	11.032	0.017	3	Medium	0.007
RBD_Apo	393	400	TNVYADSF	5.1234	3000	6	3.655	0.964	21.424	0.141	3	Medium	0.057
RBD_Apo	RBD_Apo	RBD_Apo	RBD_Apo	RBD_Apo	RBD_Apo	RBD_Apo	RBD_Apo	RBD_Apo	RBD_Apo	RBD_Apo	RBD_Apo	RBD_Apo	RBD_Apo	RBD_Apo
RBD_Apo	396	400	YADSF	4.6269	30	3	0.06	0.153	6.778	0.021	3	Medium	0.009
RBD_Apo	396	400	YADSF	4.6386	300	3	0.53	0.145	6.465	0.013	3	Medium	0.005
RBD_Apo	396	400	YADSF	4.6418	3000	3	2.276	0.179	7.952	0.019	3	Medium	0.008
RBD_Apo	RBD_Apo	RBD_Apo	RBD_Apo	RBD_Apo	RBD_Apo	RBD_Apo	RBD_Apo	RBD_Apo	RBD_Apo	RBD_Apo	RBD_Apo	RBD_Apo	RBD_Apo	RBD_Apo
RBD_Apo	400	406	FVIRGDE	3.6747	30	5	0.069	0.42	11.188	0.006	3	High	0.002
RBD_Apo	400	406	FVIRGDE	3.6647	300	5	0.628	0.443	11.805	0.035	3	High	0.014
RBD_Apo	400	406	FVIRGDE	3.6883	3000	5	2.948	0.461	12.295	0.035	3	High	0.014
RBD_Apo	RBD_Apo	RBD_Apo	RBD_Apo	RBD_Apo	RBD_Apo	RBD_Apo	RBD_Apo	RBD_Apo	RBD_Apo	RBD_Apo	RBD_Apo	RBD_Apo	RBD_Apo	RBD_Apo
RBD_Apo	400	409	FVIRGDEVRQ	3.6703	30	8	0.087	1.437	23.954	0.496	3	Medium	0.2
RBD_Apo	400	409	FVIRGDEVRQ	3.6726	300	8	0.798	1.373	22.877	0.142	3	Medium	0.057
RBD_Apo	400	409	FVIRGDEVRQ	3.6759	3000	8	4.233	1.53	25.492	0.15	3	Medium	0.06
RBD_Apo	RBD_Apo	RBD_Apo	RBD_Apo	RBD_Apo	RBD_Apo	RBD_Apo	RBD_Apo	RBD_Apo	RBD_Apo	RBD_Apo	RBD_Apo	RBD_Apo	RBD_Apo	RBD_Apo
RBD_Apo	400	420	FVIRGDEVRQIAPGQTGKIAD	4.2508	30	18	0.175	3.496	25.899	0.07	3	High	0.028
RBD_Apo	400	420	FVIRGDEVRQIAPGQTGKIAD	4.4146	300	18	1.629	3.889	28.806	0.355	3	High	0.143
RBD_Apo	400	420	FVIRGDEVRQIAPGQTGKIAD	4.3442	3000	18	9.54	4.862	36.012	0.488	3	High	0.197
RBD_Apo	RBD_Apo	RBD_Apo	RBD_Apo	RBD_Apo	RBD_Apo	RBD_Apo	RBD_Apo	RBD_Apo	RBD_Apo	RBD_Apo	RBD_Apo	RBD_Apo	RBD_Apo	RBD_Apo
RBD_Apo	400	421	FVIRGDEVRQIAPGQTGKIADY	4.543	30	19	0.187	3.718	26.094	0.037	3	High	0.015
RBD_Apo	400	421	FVIRGDEVRQIAPGQTGKIADY	4.5847	300	19	1.746	4.111	28.852	0.362	3	High	0.146
RBD_Apo	400	421	FVIRGDEVRQIAPGQTGKIADY	4.6378	3000	19	10.251	5.112	35.874	0.501	3	High	0.202
RBD_Apo	RBD_Apo	RBD_Apo	RBD_Apo	RBD_Apo	RBD_Apo	RBD_Apo	RBD_Apo	RBD_Apo	RBD_Apo	RBD_Apo	RBD_Apo	RBD_Apo	RBD_Apo	RBD_Apo
RBD_Apo	400	422	FVIRGDEVRQIAPGQTGKIADYN	4.4126	30	20	0.2	3.845	25.635	0.051	3	High	0.02
RBD_Apo	400	422	FVIRGDEVRQIAPGQTGKIADYN	4.4315	300	20	1.87	4.246	28.307	0.343	3	High	0.138
RBD_Apo	400	422	FVIRGDEVRQIAPGQTGKIADYN	4.4762	3000	20	10.984	5.285	35.232	0.54	3	High	0.217
RBD_Apo	RBD_Apo	RBD_Apo	RBD_Apo	RBD_Apo	RBD_Apo	RBD_Apo	RBD_Apo	RBD_Apo	RBD_Apo	RBD_Apo	RBD_Apo	RBD_Apo	RBD_Apo	RBD_Apo
RBD_Apo	401	406	VIRGDE	1.7822	30	4	0.068	0.489	16.296	0.015	3	High	0.006
RBD_Apo	401	406	VIRGDE	1.7791	300	4	0.612	0.525	17.497	0.067	3	Medium	0.027
RBD_Apo	401	406	VIRGDE	1.8063	3000	4	2.804	0.523	17.42	0.015	3	Medium	0.006
RBD_Apo	RBD_Apo	RBD_Apo	RBD_Apo	RBD_Apo	RBD_Apo	RBD_Apo	RBD_Apo	RBD_Apo	RBD_Apo	RBD_Apo	RBD_Apo	RBD_Apo	RBD_Apo	RBD_Apo
RBD_Apo	401	407	VIRGDEV	2.8786	30	5	0.071	0.485	12.926	0.017	3	Medium	0.007
RBD_Apo	401	407	VIRGDEV	2.8701	300	5	0.645	0.518	13.818	0.057	3	Medium	0.023
RBD_Apo	401	407	VIRGDEV	2.8838	3000	5	3.09	0.554	14.77	0.02	3	Medium	0.008
RBD_Apo	RBD_Apo	RBD_Apo	RBD_Apo	RBD_Apo	RBD_Apo	RBD_Apo	RBD_Apo	RBD_Apo	RBD_Apo	RBD_Apo	RBD_Apo	RBD_Apo	RBD_Apo	RBD_Apo
RBD_Apo	401	409	VIRGDEVRQ	2.0797	30	7	0.085	1.45	27.624	0.337	3	Medium	0.136
RBD_Apo	401	409	VIRGDEVRQ	2.0729	300	7	0.782	1.491	28.396	0.279	3	Medium	0.112
RBD_Apo	401	409	VIRGDEVRQ	2.1029	3000	7	4.089	1.694	32.276	0.225	3	Medium	0.091
RBD_Apo	RBD_Apo	RBD_Apo	RBD_Apo	RBD_Apo	RBD_Apo	RBD_Apo	RBD_Apo	RBD_Apo	RBD_Apo	RBD_Apo	RBD_Apo	RBD_Apo	RBD_Apo	RBD_Apo
RBD_Apo	401	420	VIRGDEVRQIAPGQTGKIAD	3.3419	30	17	0.173	3.803	29.827	0.054	3	High	0.022
RBD_Apo	401	420	VIRGDEVRQIAPGQTGKIAD	3.3434	300	17	1.614	4.23	33.178	0.335	3	High	0.135
RBD_Apo	401	420	VIRGDEVRQIAPGQTGKIAD	3.338	3000	17	9.396	5.314	41.675	0.511	3	High	0.206
RBD_Apo	RBD_Apo	RBD_Apo	RBD_Apo	RBD_Apo	RBD_Apo	RBD_Apo	RBD_Apo	RBD_Apo	RBD_Apo	RBD_Apo	RBD_Apo	RBD_Apo	RBD_Apo	RBD_Apo
RBD_Apo	401	421	VIRGDEVRQIAPGQTGKIADY	3.8633	30	18	0.186	3.738	27.687	0.043	3	High	0.017
RBD_Apo	401	421	VIRGDEVRQIAPGQTGKIADY	3.8581	300	18	1.731	4.148	30.729	0.365	3	High	0.147
RBD_Apo	401	421	VIRGDEVRQIAPGQTGKIADY	3.8806	3000	18	10.107	5.179	38.366	0.514	3	High	0.207
RBD_Apo	RBD_Apo	RBD_Apo	RBD_Apo	RBD_Apo	RBD_Apo	RBD_Apo	RBD_Apo	RBD_Apo	RBD_Apo	RBD_Apo	RBD_Apo	RBD_Apo	RBD_Apo	RBD_Apo
RBD_Apo	401	422	VIRGDEVRQIAPGQTGKIADYN	3.7713	30	19	0.199	3.936	27.621	0.072	3	High	0.029
RBD_Apo	401	422	VIRGDEVRQIAPGQTGKIADYN	3.7844	300	19	1.855	4.341	30.462	0.296	3	High	0.119
RBD_Apo	401	422	VIRGDEVRQIAPGQTGKIADYN	3.7834	3000	19	10.84	5.397	37.874	0.54	3	High	0.217
RBD_Apo	RBD_Apo	RBD_Apo	RBD_Apo	RBD_Apo	RBD_Apo	RBD_Apo	RBD_Apo	RBD_Apo	RBD_Apo	RBD_Apo	RBD_Apo	RBD_Apo	RBD_Apo	RBD_Apo
RBD_Apo	407	420	VRQIAPGQTGKIAD	2.8315	30	11	0.097	2.756	33.408	0.105	3	High	0.042
RBD_Apo	407	420	VRQIAPGQTGKIAD	2.8583	300	11	0.919	3.188	38.648	0.28	3	High	0.113
RBD_Apo	407	420	VRQIAPGQTGKIAD	2.8648	3000	11	5.904	4.106	49.768	0.33	3	High	0.133
RBD_Apo	RBD_Apo	RBD_Apo	RBD_Apo	RBD_Apo	RBD_Apo	RBD_Apo	RBD_Apo	RBD_Apo	RBD_Apo	RBD_Apo	RBD_Apo	RBD_Apo	RBD_Apo	RBD_Apo
RBD_Apo	407	421	VRQIAPGQTGKIADY	3.6239	30	12	0.109	2.659	29.549	0.021	3	High	0.008
RBD_Apo	407	421	VRQIAPGQTGKIADY	3.6112	300	12	1.036	3.057	33.966	0.251	3	High	0.101
RBD_Apo	407	421	VRQIAPGQTGKIADY	3.6245	3000	12	6.615	3.994	44.376	0.394	3	High	0.159
RBD_Apo	RBD_Apo	RBD_Apo	RBD_Apo	RBD_Apo	RBD_Apo	RBD_Apo	RBD_Apo	RBD_Apo	RBD_Apo	RBD_Apo	RBD_Apo	RBD_Apo	RBD_Apo	RBD_Apo
RBD_Apo	407	422	VRQIAPGQTGKIADYN	3.3125	30	13	0.122	2.802	28.741	0.057	3	High	0.023
RBD_Apo	407	422	VRQIAPGQTGKIADYN	3.3044	300	13	1.159	3.181	32.621	0.257	3	High	0.103
RBD_Apo	407	422	VRQIAPGQTGKIADYN	3.3183	3000	13	7.348	4.136	42.419	0.383	3	High	0.154
RBD_Apo	RBD_Apo	RBD_Apo	RBD_Apo	RBD_Apo	RBD_Apo	RBD_Apo	RBD_Apo	RBD_Apo	RBD_Apo	RBD_Apo	RBD_Apo	RBD_Apo	RBD_Apo	RBD_Apo
RBD_Apo	408	420	RQIAPGQTGKIAD	2.6234	30	10	0.088	2.647	35.291	0.037	3	High	0.015
RBD_Apo	408	420	RQIAPGQTGKIAD	2.5999	300	10	0.832	3.053	40.708	0.219	3	High	0.088
RBD_Apo	408	420	RQIAPGQTGKIAD	2.6214	3000	10	5.307	4.036	53.807	0.424	3	Medium	0.171
RBD_Apo	RBD_Apo	RBD_Apo	RBD_Apo	RBD_Apo	RBD_Apo	RBD_Apo	RBD_Apo	RBD_Apo	RBD_Apo	RBD_Apo	RBD_Apo	RBD_Apo	RBD_Apo	RBD_Apo
RBD_Apo	408	421	RQIAPGQTGKIADY	3.4761	30	11	0.1	2.618	31.737	0.195	3	Medium	0.078
RBD_Apo	408	421	RQIAPGQTGKIADY	3.4699	300	11	0.949	3.045	36.914	0.212	3	Medium	0.085
RBD_Apo	408	421	RQIAPGQTGKIADY	3.479	3000	11	6.018	4.065	49.271	0.646	3	Medium	0.26
RBD_Apo	RBD_Apo	RBD_Apo	RBD_Apo	RBD_Apo	RBD_Apo	RBD_Apo	RBD_Apo	RBD_Apo	RBD_Apo	RBD_Apo	RBD_Apo	RBD_Apo	RBD_Apo	RBD_Apo
RBD_Apo	408	422	RQIAPGQTGKIADYN	3.1491	30	12	0.113	2.643	29.371	0.046	3	Medium	0.018
RBD_Apo	408	422	RQIAPGQTGKIADYN	3.1567	300	12	1.072	3.06	34.005	0.295	3	Medium	0.119
RBD_Apo	408	422	RQIAPGQTGKIADYN	3.1718	3000	12	6.751	4.107	45.638	0.318	3	Medium	0.128
RBD_Apo	RBD_Apo	RBD_Apo	RBD_Apo	RBD_Apo	RBD_Apo	RBD_Apo	RBD_Apo	RBD_Apo	RBD_Apo	RBD_Apo	RBD_Apo	RBD_Apo	RBD_Apo	RBD_Apo
RBD_Apo	410	422	IAPGQTGKIADYN	3.3464	30	10	0.104	2.535	33.805	0.071	3	Medium	0.028
RBD_Apo	410	422	IAPGQTGKIADYN	3.3392	300	10	0.987	2.875	38.339	0.195	3	Medium	0.079
RBD_Apo	410	422	IAPGQTGKIADYN	3.3573	3000	10	6.075	3.868	51.575	0.906	3	High	0.365
RBD_Apo	RBD_Apo	RBD_Apo	RBD_Apo	RBD_Apo	RBD_Apo	RBD_Apo	RBD_Apo	RBD_Apo	RBD_Apo	RBD_Apo	RBD_Apo	RBD_Apo	RBD_Apo	RBD_Apo
RBD_Apo	421	429	YNYKLPDDF	5.4701	30	6	0.104	1.267	28.156	0.034	3	High	0.014
RBD_Apo	421	429	YNYKLPDDF	5.4768	300	6	0.869	1.531	34.02	0.148	3	High	0.06
RBD_Apo	421	429	YNYKLPDDF	5.4785	3000	6	3.683	1.575	35.008	0.163	3	High	0.066
RBD_Apo	RBD_Apo	RBD_Apo	RBD_Apo	RBD_Apo	RBD_Apo	RBD_Apo	RBD_Apo	RBD_Apo	RBD_Apo	RBD_Apo	RBD_Apo	RBD_Apo	RBD_Apo	RBD_Apo
RBD_Apo	421	431	YNYKLPDDFTG	5.1176	30	8	0.116	1.586	26.438	0.065	3	High	0.026
RBD_Apo	421	431	YNYKLPDDFTG	5.1215	300	8	0.992	1.967	32.784	0.19	3	High	0.077
RBD_Apo	421	431	YNYKLPDDFTG	5.129	3000	8	4.605	2.02	33.667	0.211	3	High	0.085
RBD_Apo	RBD_Apo	RBD_Apo	RBD_Apo	RBD_Apo	RBD_Apo	RBD_Apo	RBD_Apo	RBD_Apo	RBD_Apo	RBD_Apo	RBD_Apo	RBD_Apo	RBD_Apo	RBD_Apo
RBD_Apo	422	428	NYKLPDD	3.6778	30	4	0.083	0.854	28.469	0.269	3	Medium	0.108
RBD_Apo	422	428	NYKLPDD	3.6642	300	4	0.673	0.831	27.711	0.087	2	Medium	0.01
RBD_Apo	422	428	NYKLPDD	3.6982	3000	4	2.404	0.82	27.342		1	Medium	0
RBD_Apo	RBD_Apo	RBD_Apo	RBD_Apo	RBD_Apo	RBD_Apo	RBD_Apo	RBD_Apo	RBD_Apo	RBD_Apo	RBD_Apo	RBD_Apo	RBD_Apo	RBD_Apo	RBD_Apo
RBD_Apo	422	429	NYKLPDDF	5.2217	30	5	0.095	1.224	32.63	0.032	3	High	0.013
RBD_Apo	422	429	NYKLPDDF	5.2225	300	5	0.784	1.487	39.644	0.152	3	High	0.061
RBD_Apo	422	429	NYKLPDDF	5.2275	3000	5	3.095	1.527	40.733	0.13	3	High	0.052
RBD_Apo	RBD_Apo	RBD_Apo	RBD_Apo	RBD_Apo	RBD_Apo	RBD_Apo	RBD_Apo	RBD_Apo	RBD_Apo	RBD_Apo	RBD_Apo	RBD_Apo	RBD_Apo	RBD_Apo
RBD_Apo	422	431	NYKLPDDFTG	4.8618	30	7	0.107	1.555	29.615	0.079	3	High	0.032
RBD_Apo	422	431	NYKLPDDFTG	4.8625	300	7	0.907	1.951	37.156	0.121	3	High	0.049
RBD_Apo	422	431	NYKLPDDFTG	4.8765	3000	7	4.016	1.988	37.863	0.242	3	High	0.097
RBD_Apo	RBD_Apo	RBD_Apo	RBD_Apo	RBD_Apo	RBD_Apo	RBD_Apo	RBD_Apo	RBD_Apo	RBD_Apo	RBD_Apo	RBD_Apo	RBD_Apo	RBD_Apo	RBD_Apo
RBD_Apo	423	428	YKLPDD	3.5986	30	3	0.078	0.94	41.759	0.069	3	Medium	0.028
RBD_Apo	423	428	YKLPDD	3.6006	300	3	0.62	0.859	38.193	0.122	3	Medium	0.049
RBD_Apo	423	428	YKLPDD	3.6138	3000	3	1.984	0.913	40.58	0.122	3	Medium	0.049
RBD_Apo	RBD_Apo	RBD_Apo	RBD_Apo	RBD_Apo	RBD_Apo	RBD_Apo	RBD_Apo	RBD_Apo	RBD_Apo	RBD_Apo	RBD_Apo	RBD_Apo	RBD_Apo	RBD_Apo
RBD_Apo	423	429	YKLPDDF	5.2216	30	4	0.089	1.118	37.265	0.029	3	High	0.012
RBD_Apo	423	429	YKLPDDF	5.2268	300	4	0.731	1.389	46.299	0.141	3	High	0.057
RBD_Apo	423	429	YKLPDDF	5.2371	3000	4	2.675	1.434	47.804	0.164	3	High	0.066
RBD_Apo	RBD_Apo	RBD_Apo	RBD_Apo	RBD_Apo	RBD_Apo	RBD_Apo	RBD_Apo	RBD_Apo	RBD_Apo	RBD_Apo	RBD_Apo	RBD_Apo	RBD_Apo	RBD_Apo
RBD_Apo	423	431	YKLPDDFTG	4.8372	30	6	0.102	1.506	33.468	0.116	3	High	0.047
RBD_Apo	423	431	YKLPDDFTG	4.8463	300	6	0.854	1.88	41.782	0.173	3	High	0.07
RBD_Apo	423	431	YKLPDDFTG	4.8517	3000	6	3.597	1.917	42.602	0.232	3	High	0.093
RBD_Apo	RBD_Apo	RBD_Apo	RBD_Apo	RBD_Apo	RBD_Apo	RBD_Apo	RBD_Apo	RBD_Apo	RBD_Apo	RBD_Apo	RBD_Apo	RBD_Apo	RBD_Apo	RBD_Apo
RBD_Apo	432	441	CVIAWNSNNL	5.7306	30	8	0.098	2.047	34.116	0.175	3	Medium	0.07
RBD_Apo	432	441	CVIAWNSNNL	5.7233	300	8	0.903	2.856	47.594	0.256	3	Medium	0.103
RBD_Apo	432	441	CVIAWNSNNL	5.7404	3000	8	4.904	3.369	56.151	0.311	3	Medium	0.125
RBD_Apo	RBD_Apo	RBD_Apo	RBD_Apo	RBD_Apo	RBD_Apo	RBD_Apo	RBD_Apo	RBD_Apo	RBD_Apo	RBD_Apo	RBD_Apo	RBD_Apo	RBD_Apo	RBD_Apo
RBD_Apo	432	452	CVIAWNSNNLDSKVGGNYNYL	5.8764	30	19	0.241	7.635	53.579	0.167	3	Medium	0.067
RBD_Apo	432	452	CVIAWNSNNLDSKVGGNYNYL	5.8764	300	19	2.219	8.674	60.868	0.818	3	Medium	0.329
RBD_Apo	432	452	CVIAWNSNNLDSKVGGNYNYL	5.8831	3000	19	11.858	9.965	69.931	0.996	3	Medium	0.401
RBD_Apo	RBD_Apo	RBD_Apo	RBD_Apo	RBD_Apo	RBD_Apo	RBD_Apo	RBD_Apo	RBD_Apo	RBD_Apo	RBD_Apo	RBD_Apo	RBD_Apo	RBD_Apo	RBD_Apo
RBD_Apo	441	452	LDSKVGGNYNYL	4.8038	30	10	0.131	5.185	69.127	0.21	3	Medium	0.085
RBD_Apo	441	452	LDSKVGGNYNYL	4.8185	300	10	1.199	5.375	71.666	0.523	3	Medium	0.211
RBD_Apo	441	452	LDSKVGGNYNYL	4.828	3000	10	6.242	5.804	77.387	0.23	3	Medium	0.093
RBD_Apo	RBD_Apo	RBD_Apo	RBD_Apo	RBD_Apo	RBD_Apo	RBD_Apo	RBD_Apo	RBD_Apo	RBD_Apo	RBD_Apo	RBD_Apo	RBD_Apo	RBD_Apo	RBD_Apo
RBD_Apo	442	449	DSKVGGNY	2.6297	30	6	0.072	3.734	82.973	0.064	3	High	0.026
RBD_Apo	442	449	DSKVGGNY	2.6282	300	6	0.665	3.568	79.287	0.324	3	High	0.13
RBD_Apo	442	449	DSKVGGNY	2.639	3000	6	3.688	3.644	80.986	0.375	3	High	0.151
RBD_Apo	RBD_Apo	RBD_Apo	RBD_Apo	RBD_Apo	RBD_Apo	RBD_Apo	RBD_Apo	RBD_Apo	RBD_Apo	RBD_Apo	RBD_Apo	RBD_Apo	RBD_Apo	RBD_Apo
RBD_Apo	442	450	DSKVGGNYN	2.1208	30	7	0.085	4.589	87.405	0.093	3	Medium	0.038
RBD_Apo	442	450	DSKVGGNYN	2.129	300	7	0.789	4.385	83.521	0.463	3	Medium	0.186
RBD_Apo	442	450	DSKVGGNYN	2.1522	3000	7	4.421	4.461	84.969	0.511	3	Medium	0.206
RBD_Apo	RBD_Apo	RBD_Apo	RBD_Apo	RBD_Apo	RBD_Apo	RBD_Apo	RBD_Apo	RBD_Apo	RBD_Apo	RBD_Apo	RBD_Apo	RBD_Apo	RBD_Apo	RBD_Apo
RBD_Apo	442	451	DSKVGGNYNY	3.5048	30	8	0.094	5.147	85.776	0.187	3	Medium	0.075
RBD_Apo	442	451	DSKVGGNYNY	3.5047	300	8	0.874	5.069	84.477	0.352	3	Medium	0.142
RBD_Apo	442	451	DSKVGGNYNY	3.5233	3000	8	5.009	5.167	86.109	0.453	3	Medium	0.182
RBD_Apo	RBD_Apo	RBD_Apo	RBD_Apo	RBD_Apo	RBD_Apo	RBD_Apo	RBD_Apo	RBD_Apo	RBD_Apo	RBD_Apo	RBD_Apo	RBD_Apo	RBD_Apo	RBD_Apo
RBD_Apo	442	452	DSKVGGNYNYL	4.734	30	9	0.097	5.042	74.689	0.087	3	High	0.035
RBD_Apo	442	452	DSKVGGNYNYL	4.7321	300	9	0.904	5.035	74.588	0.462	3	High	0.186
RBD_Apo	442	452	DSKVGGNYNYL	4.7398	3000	9	5.273	5.519	81.757	0.563	3	High	0.227
RBD_Apo	RBD_Apo	RBD_Apo	RBD_Apo	RBD_Apo	RBD_Apo	RBD_Apo	RBD_Apo	RBD_Apo	RBD_Apo	RBD_Apo	RBD_Apo	RBD_Apo	RBD_Apo	RBD_Apo
RBD_Apo	444	449	KVGGNY	2.3286	30	4	0.061	2.536	84.518	0.113	3	Medium	0.046
RBD_Apo	444	449	KVGGNY	2.3258	300	4	0.564	2.393	79.761	0.228	3	Medium	0.092
RBD_Apo	444	449	KVGGNY	2.3402	3000	4	2.917	2.407	80.222	0.221	3	Medium	0.089
RBD_Apo	RBD_Apo	RBD_Apo	RBD_Apo	RBD_Apo	RBD_Apo	RBD_Apo	RBD_Apo	RBD_Apo	RBD_Apo	RBD_Apo	RBD_Apo	RBD_Apo	RBD_Apo	RBD_Apo
RBD_Apo	444	452	KVGGNYNYL	4.6201	30	7	0.086	3.662	69.753	0.07	3	High	0.028
RBD_Apo	444	452	KVGGNYNYL	4.618	300	7	0.803	3.692	70.315	0.334	3	High	0.134
RBD_Apo	444	452	KVGGNYNYL	4.6323	3000	7	4.501	4.132	78.709	0.42	3	High	0.169
RBD_Apo	RBD_Apo	RBD_Apo	RBD_Apo	RBD_Apo	RBD_Apo	RBD_Apo	RBD_Apo	RBD_Apo	RBD_Apo	RBD_Apo	RBD_Apo	RBD_Apo	RBD_Apo	RBD_Apo
RBD_Apo	453	467	YRLFRKSNLKPFERD	5.2751	30	12	0.12	1.521	16.905	0.146	3	High	0.059
RBD_Apo	453	467	YRLFRKSNLKPFERD	5.226	300	12	1.124	1.804	20.043	0.151	3	High	0.061
RBD_Apo	453	467	YRLFRKSNLKPFERD	5.2496	3000	12	6.728	2.315	25.721	0.41	3	High	0.165
RBD_Apo	RBD_Apo	RBD_Apo	RBD_Apo	RBD_Apo	RBD_Apo	RBD_Apo	RBD_Apo	RBD_Apo	RBD_Apo	RBD_Apo	RBD_Apo	RBD_Apo	RBD_Apo	RBD_Apo
RBD_Apo	453	469	YRLFRKSNLKPFERDIS	4.0286	30	14	0.13	2.292	21.831	0.028	3	Medium	0.011
RBD_Apo	453	469	YRLFRKSNLKPFERDIS	4.0247	300	14	1.224	2.843	27.073	0.221	3	Medium	0.089
RBD_Apo	453	469	YRLFRKSNLKPFERDIS	4.1707	3000	14	7.527	3.52	33.528	0.534	3	Medium	0.215
RBD_Apo	RBD_Apo	RBD_Apo	RBD_Apo	RBD_Apo	RBD_Apo	RBD_Apo	RBD_Apo	RBD_Apo	RBD_Apo	RBD_Apo	RBD_Apo	RBD_Apo	RBD_Apo	RBD_Apo
RBD_Apo	453	470	YRLFRKSNLKPFERDIST	4.4682	30	15	0.137	3.14	27.912	0.088	3	High	0.035
RBD_Apo	453	470	YRLFRKSNLKPFERDIST	4.492	300	15	1.289	3.577	31.798	0.316	3	High	0.127
RBD_Apo	453	470	YRLFRKSNLKPFERDIST	4.4804	3000	15	8.016	4.508	40.07	0.548	3	High	0.22
RBD_Apo	RBD_Apo	RBD_Apo	RBD_Apo	RBD_Apo	RBD_Apo	RBD_Apo	RBD_Apo	RBD_Apo	RBD_Apo	RBD_Apo	RBD_Apo	RBD_Apo	RBD_Apo	RBD_Apo
RBD_Apo	453	471	YRLFRKSNLKPFERDISTE	4.1708	30	16	0.147	3.501	29.172	0.249	3	High	0.1
RBD_Apo	453	471	YRLFRKSNLKPFERDISTE	4.1854	300	16	1.388	4.152	34.603	0.37	3	High	0.149
RBD_Apo	453	471	YRLFRKSNLKPFERDISTE	4.2018	3000	16	8.663	5.114	42.614	0.563	3	High	0.227
RBD_Apo	RBD_Apo	RBD_Apo	RBD_Apo	RBD_Apo	RBD_Apo	RBD_Apo	RBD_Apo	RBD_Apo	RBD_Apo	RBD_Apo	RBD_Apo	RBD_Apo	RBD_Apo	RBD_Apo
RBD_Apo	456	467	FRKSNLKPFERD	3.3727	30	9	0.105	1.907	28.251	0.042	3	High	0.017
RBD_Apo	456	467	FRKSNLKPFERD	3.279	300	9	0.976	1.993	29.522	0.125	3	High	0.05
RBD_Apo	456	467	FRKSNLKPFERD	3.2919	3000	9	5.545	2.248	33.306	0.298	3	High	0.12
RBD_Apo	RBD_Apo	RBD_Apo	RBD_Apo	RBD_Apo	RBD_Apo	RBD_Apo	RBD_Apo	RBD_Apo	RBD_Apo	RBD_Apo	RBD_Apo	RBD_Apo	RBD_Apo	RBD_Apo
RBD_Apo	456	469	FRKSNLKPFERDIS	3.4774	30	11	0.115	2.627	31.843	0.141	3	Medium	0.057
RBD_Apo	456	469	FRKSNLKPFERDIS	3.4543	300	11	1.076	2.861	34.68	0.281	3	High	0.113
RBD_Apo	456	469	FRKSNLKPFERDIS	3.4521	3000	11	6.344	3.559	43.134	0.351	3	Medium	0.141
RBD_Apo	RBD_Apo	RBD_Apo	RBD_Apo	RBD_Apo	RBD_Apo	RBD_Apo	RBD_Apo	RBD_Apo	RBD_Apo	RBD_Apo	RBD_Apo	RBD_Apo	RBD_Apo	RBD_Apo
RBD_Apo	456	470	FRKSNLKPFERDIST	3.8464	30	12	0.122	3.216	35.739	0.102	3	High	0.041
RBD_Apo	456	470	FRKSNLKPFERDIST	3.8816	300	12	1.141	3.425	38.052	0.307	3	High	0.124
RBD_Apo	456	470	FRKSNLKPFERDIST	3.7204	3000	12	6.833	4.102	45.583	0.51	3	High	0.205
RBD_Apo	RBD_Apo	RBD_Apo	RBD_Apo	RBD_Apo	RBD_Apo	RBD_Apo	RBD_Apo	RBD_Apo	RBD_Apo	RBD_Apo	RBD_Apo	RBD_Apo	RBD_Apo	RBD_Apo
RBD_Apo	456	471	FRKSNLKPFERDISTE	3.8656	30	13	0.132	3.732	38.273	0.399	3	High	0.161
RBD_Apo	456	471	FRKSNLKPFERDISTE	3.9651	300	13	1.24	4.12	42.261	0.18	3	High	0.072
RBD_Apo	456	471	FRKSNLKPFERDISTE	3.9456	3000	13	7.48	4.66	47.793	0.287	3	High	0.116
RBD_Apo	RBD_Apo	RBD_Apo	RBD_Apo	RBD_Apo	RBD_Apo	RBD_Apo	RBD_Apo	RBD_Apo	RBD_Apo	RBD_Apo	RBD_Apo	RBD_Apo	RBD_Apo	RBD_Apo
RBD_Apo	462	470	KPFERDIST	2.971	30	7	0.069	2.442	46.517	0.049	3	Medium	0.02
RBD_Apo	462	470	KPFERDIST	2.985	300	7	0.643	2.636	50.202	0.257	3	Medium	0.104
RBD_Apo	462	470	KPFERDIST	2.9766	3000	7	3.848	3.122	59.475	0.271	3	Medium	0.109
RBD_Apo	RBD_Apo	RBD_Apo	RBD_Apo	RBD_Apo	RBD_Apo	RBD_Apo	RBD_Apo	RBD_Apo	RBD_Apo	RBD_Apo	RBD_Apo	RBD_Apo	RBD_Apo	RBD_Apo
RBD_Apo	462	471	KPFERDISTE	3.0061	30	8	0.079	2.71	45.17	0.028	3	High	0.011
RBD_Apo	462	471	KPFERDISTE	3.0102	300	8	0.742	3.175	52.922	0.31	3	High	0.125
RBD_Apo	462	471	KPFERDISTE	3.0207	3000	8	4.495	3.714	61.9	0.395	3	High	0.159
RBD_Apo	RBD_Apo	RBD_Apo	RBD_Apo	RBD_Apo	RBD_Apo	RBD_Apo	RBD_Apo	RBD_Apo	RBD_Apo	RBD_Apo	RBD_Apo	RBD_Apo	RBD_Apo	RBD_Apo
RBD_Apo	471	482	EIYQAGSTPCNG	3.464	30	9	0.129	4.695	69.554	0.26	3	Medium	0.105
RBD_Apo	471	482	EIYQAGSTPCNG	3.4753	300	9	1.175	5.073	75.157	0.28	3	Medium	0.113
RBD_Apo	471	482	EIYQAGSTPCNG	3.4771	3000	9	6.057	5.531	81.939	0.743	3	Medium	0.299
RBD_Apo	RBD_Apo	RBD_Apo	RBD_Apo	RBD_Apo	RBD_Apo	RBD_Apo	RBD_Apo	RBD_Apo	RBD_Apo	RBD_Apo	RBD_Apo	RBD_Apo	RBD_Apo	RBD_Apo
RBD_Apo	471	486	EIYQAGSTPCNGVEGF	5.4176	30	13	0.166	6.89	70.664	0.045	3	High	0.018
RBD_Apo	471	486	EIYQAGSTPCNGVEGF	5.4303	300	13	1.535	7.342	75.301	0.723	3	High	0.291
RBD_Apo	471	486	EIYQAGSTPCNGVEGF	5.4212	3000	13	8.433	7.806	80.065	0.78	3	High	0.314
RBD_Apo	RBD_Apo	RBD_Apo	RBD_Apo	RBD_Apo	RBD_Apo	RBD_Apo	RBD_Apo	RBD_Apo	RBD_Apo	RBD_Apo	RBD_Apo	RBD_Apo	RBD_Apo	RBD_Apo
RBD_Apo	471	487	EIYQAGSTPCNGVEGFN	4.8567	30	14	0.179	7.543	71.84	0.162	3	Medium	0.065
RBD_Apo	471	487	EIYQAGSTPCNGVEGFN	4.8566	300	14	1.659	8.044	76.606	0.871	3	High	0.351
RBD_Apo	471	487	EIYQAGSTPCNGVEGFN	4.8704	3000	14	9.168	8.583	81.739	0.931	3	Medium	0.375
RBD_Apo	RBD_Apo	RBD_Apo	RBD_Apo	RBD_Apo	RBD_Apo	RBD_Apo	RBD_Apo	RBD_Apo	RBD_Apo	RBD_Apo	RBD_Apo	RBD_Apo	RBD_Apo	RBD_Apo
RBD_Apo	472	486	IYQAGSTPCNGVEGF	5.2485	30	12	0.163	6.933	77.031	0.269	3	Medium	0.108
RBD_Apo	472	486	IYQAGSTPCNGVEGF	5.2512	300	12	1.507	7.216	80.182	0.744	3	Medium	0.3
RBD_Apo	472	486	IYQAGSTPCNGVEGF	5.2616	3000	12	8.185	7.412	82.359	0.88	3	Medium	0.354
RBD_Apo	RBD_Apo	RBD_Apo	RBD_Apo	RBD_Apo	RBD_Apo	RBD_Apo	RBD_Apo	RBD_Apo	RBD_Apo	RBD_Apo	RBD_Apo	RBD_Apo	RBD_Apo	RBD_Apo
RBD_Apo	487	494	NCYFPLQS	5.6035	30	5	0.039	1.524	40.635	0.053	3	Medium	0.021
RBD_Apo	487	494	NCYFPLQS	5.6338	300	5	0.372	1.82	48.541	0.149	3	Medium	0.06
RBD_Apo	487	494	NCYFPLQS	5.6346	3000	5	2.525	2.355	62.811	0.28	3	Medium	0.113
RBD_Apo	RBD_Apo	RBD_Apo	RBD_Apo	RBD_Apo	RBD_Apo	RBD_Apo	RBD_Apo	RBD_Apo	RBD_Apo	RBD_Apo	RBD_Apo	RBD_Apo	RBD_Apo	RBD_Apo
RBD_Apo	487	495	NCYFPLQSY	6.2977	30	6	0.045	1.54	34.229	0.039	3	High	0.016
RBD_Apo	487	495	NCYFPLQSY	6.2932	300	6	0.433	1.879	41.762	0.181	3	Medium	0.073
RBD_Apo	487	495	NCYFPLQSY	6.3095	3000	6	2.995	2.58	57.338	0.293	3	Medium	0.118
RBD_Apo	RBD_Apo	RBD_Apo	RBD_Apo	RBD_Apo	RBD_Apo	RBD_Apo	RBD_Apo	RBD_Apo	RBD_Apo	RBD_Apo	RBD_Apo	RBD_Apo	RBD_Apo	RBD_Apo
RBD_Apo	487	512	NCYFPLQSYGFQPTNGVGYQPYRVVV	6.6097	30	21	0.16	7.187	45.63	0.099	3	High	0.04
RBD_Apo	487	512	NCYFPLQSYGFQPTNGVGYQPYRVVV	6.6075	300	21	1.533	7.953	50.498	0.645	3	High	0.26
RBD_Apo	487	512	NCYFPLQSYGFQPTNGVGYQPYRVVV	6.6126	3000	21	10.381	9.093	57.731	0.991	3	High	0.399
RBD_Apo	RBD_Apo	RBD_Apo	RBD_Apo	RBD_Apo	RBD_Apo	RBD_Apo	RBD_Apo	RBD_Apo	RBD_Apo	RBD_Apo	RBD_Apo	RBD_Apo	RBD_Apo	RBD_Apo
RBD_Apo	487	513	NCYFPLQSYGFQPTNGVGYQPYRVVVL	6.9243	30	22	0.163	6.969	42.238	0.118	3	High	0.048
RBD_Apo	487	513	NCYFPLQSYGFQPTNGVGYQPYRVVVL	6.9176	300	22	1.563	7.717	46.772	0.771	3	Medium	0.311
RBD_Apo	487	513	NCYFPLQSYGFQPTNGVGYQPYRVVVL	6.9286	3000	22	10.647	8.783	53.228	0.777	3	Medium	0.313
RBD_Apo	RBD_Apo	RBD_Apo	RBD_Apo	RBD_Apo	RBD_Apo	RBD_Apo	RBD_Apo	RBD_Apo	RBD_Apo	RBD_Apo	RBD_Apo	RBD_Apo	RBD_Apo	RBD_Apo
RBD_Apo	488	495	CYFPLQSY	6.2038	30	5	0.037	1.411	37.626	0.105	3	Medium	0.042
RBD_Apo	488	495	CYFPLQSY	6.1918	300	5	0.351	1.489	39.695	0.234	3	Medium	0.094
RBD_Apo	488	495	CYFPLQSY	6.2091	3000	5	2.418	1.807	48.184	0.091	3	Medium	0.037
RBD_Apo	RBD_Apo	RBD_Apo	RBD_Apo	RBD_Apo	RBD_Apo	RBD_Apo	RBD_Apo	RBD_Apo	RBD_Apo	RBD_Apo	RBD_Apo	RBD_Apo	RBD_Apo	RBD_Apo
RBD_Apo	488	510	CYFPLQSYGFQPTNGVGYQPYRV	6.4102	30	18	0.148	7.089	52.511	0.095	3	Medium	0.038
RBD_Apo	488	510	CYFPLQSYGFQPTNGVGYQPYRV	6.4466	300	18	1.408	7.662	56.752	0.74	3	High	0.298
RBD_Apo	488	510	CYFPLQSYGFQPTNGVGYQPYRV	6.464	3000	18	9.421	8.438	62.505	0.898	3	High	0.362
RBD_Apo	RBD_Apo	RBD_Apo	RBD_Apo	RBD_Apo	RBD_Apo	RBD_Apo	RBD_Apo	RBD_Apo	RBD_Apo	RBD_Apo	RBD_Apo	RBD_Apo	RBD_Apo	RBD_Apo
RBD_Apo	488	512	CYFPLQSYGFQPTNGVGYQPYRVVV	6.6007	30	20	0.152	7.116	47.443	0.086	3	High	0.035
RBD_Apo	488	512	CYFPLQSYGFQPTNGVGYQPYRVVV	6.6102	300	20	1.451	7.579	50.525	0.684	3	High	0.276
RBD_Apo	488	512	CYFPLQSYGFQPTNGVGYQPYRVVV	6.6153	3000	20	9.805	8.415	56.098	0.988	3	High	0.398
RBD_Apo	RBD_Apo	RBD_Apo	RBD_Apo	RBD_Apo	RBD_Apo	RBD_Apo	RBD_Apo	RBD_Apo	RBD_Apo	RBD_Apo	RBD_Apo	RBD_Apo	RBD_Apo	RBD_Apo
RBD_Apo	490	510	FPLQSYGFQPTNGVGYQPYRV	5.8348	30	17	0.143	6.642	52.092	0.281	3	High	0.113
RBD_Apo	490	510	FPLQSYGFQPTNGVGYQPYRV	5.8318	300	17	1.365	7.193	56.413	0.638	3	Medium	0.257
RBD_Apo	490	510	FPLQSYGFQPTNGVGYQPYRV	5.8371	3000	17	9.062	7.925	62.156	0.966	3	Medium	0.389
RBD_Apo	RBD_Apo	RBD_Apo	RBD_Apo	RBD_Apo	RBD_Apo	RBD_Apo	RBD_Apo	RBD_Apo	RBD_Apo	RBD_Apo	RBD_Apo	RBD_Apo	RBD_Apo	RBD_Apo
RBD_Apo	490	512	FPLQSYGFQPTNGVGYQPYRVVV	6.1236	30	19	0.147	6.656	46.711	0.134	3	High	0.054
RBD_Apo	490	512	FPLQSYGFQPTNGVGYQPYRVVV	6.1266	300	19	1.407	7.159	50.242	0.577	3	High	0.232
RBD_Apo	490	512	FPLQSYGFQPTNGVGYQPYRVVV	6.1321	3000	19	9.446	8.126	57.022	1.345	3	High	0.541
RBD_Apo	RBD_Apo	RBD_Apo	RBD_Apo	RBD_Apo	RBD_Apo	RBD_Apo	RBD_Apo	RBD_Apo	RBD_Apo	RBD_Apo	RBD_Apo	RBD_Apo	RBD_Apo	RBD_Apo
RBD_Apo	490	513	FPLQSYGFQPTNGVGYQPYRVVVL	6.4831	30	20	0.15	6.571	43.805	0.105	3	Medium	0.042
RBD_Apo	490	513	FPLQSYGFQPTNGVGYQPYRVVVL	6.49	300	20	1.437	7.013	46.756	0.319	3	Medium	0.128
RBD_Apo	490	513	FPLQSYGFQPTNGVGYQPYRVVVL	6.5022	3000	20	9.711	7.696	51.309	0.599	3	Medium	0.241
RBD_Apo	RBD_Apo	RBD_Apo	RBD_Apo	RBD_Apo	RBD_Apo	RBD_Apo	RBD_Apo	RBD_Apo	RBD_Apo	RBD_Apo	RBD_Apo	RBD_Apo	RBD_Apo	RBD_Apo
RBD_Apo	491	513	PLQSYGFQPTNGVGYQPYRVVVL	6.179	30	19	0.147	6.59	46.246	0.122	3	High	0.049
RBD_Apo	491	513	PLQSYGFQPTNGVGYQPYRVVVL	6.1628	300	19	1.402	6.97	48.91	0.624	3	High	0.251
RBD_Apo	491	513	PLQSYGFQPTNGVGYQPYRVVVL	6.1747	3000	19	9.407	7.615	53.439	0.754	3	High	0.303
RBD_Apo	RBD_Apo	RBD_Apo	RBD_Apo	RBD_Apo	RBD_Apo	RBD_Apo	RBD_Apo	RBD_Apo	RBD_Apo	RBD_Apo	RBD_Apo	RBD_Apo	RBD_Apo	RBD_Apo
RBD_Apo	495	510	YGFQPTNGVGYQPYRV	5.2615	30	12	0.103	5.199	57.77	0.065	3	High	0.026
RBD_Apo	495	510	YGFQPTNGVGYQPYRV	5.258	300	12	0.98	5.717	63.518	0.514	3	High	0.207
RBD_Apo	495	510	YGFQPTNGVGYQPYRV	5.3095	3000	12	6.449	6.2	68.889	0.642	3	High	0.259
RBD_Apo	RBD_Apo	RBD_Apo	RBD_Apo	RBD_Apo	RBD_Apo	RBD_Apo	RBD_Apo	RBD_Apo	RBD_Apo	RBD_Apo	RBD_Apo	RBD_Apo	RBD_Apo	RBD_Apo
RBD_Apo	495	512	YGFQPTNGVGYQPYRVVV	5.6695	30	14	0.107	5.123	48.792	0.044	3	High	0.018
RBD_Apo	495	512	YGFQPTNGVGYQPYRVVV	5.6571	300	14	1.022	5.607	53.401	0.515	3	High	0.207
RBD_Apo	495	512	YGFQPTNGVGYQPYRVVV	5.6691	3000	14	6.833	6.045	57.568	0.619	3	High	0.249
RBD_Apo	RBD_Apo	RBD_Apo	RBD_Apo	RBD_Apo	RBD_Apo	RBD_Apo	RBD_Apo	RBD_Apo	RBD_Apo	RBD_Apo	RBD_Apo	RBD_Apo	RBD_Apo	RBD_Apo
RBD_Apo	495	513	YGFQPTNGVGYQPYRVVVL	6.2607	30	15	0.11	5.158	45.852	0.088	3	High	0.035
RBD_Apo	495	513	YGFQPTNGVGYQPYRVVVL	6.2675	300	15	1.053	5.655	50.27	0.509	3	High	0.205
RBD_Apo	495	513	YGFQPTNGVGYQPYRVVVL	6.2747	3000	15	7.098	6.11	54.314	0.628	3	High	0.253
RBD_Apo	RBD_Apo	RBD_Apo	RBD_Apo	RBD_Apo	RBD_Apo	RBD_Apo	RBD_Apo	RBD_Apo	RBD_Apo	RBD_Apo	RBD_Apo	RBD_Apo	RBD_Apo	RBD_Apo
RBD_Apo	495	514	YGFQPTNGVGYQPYRVVVLS	5.6866	30	16	0.12	5.392	44.929	0.093	3	High	0.038
RBD_Apo	495	514	YGFQPTNGVGYQPYRVVVLS	5.6944	300	16	1.144	5.826	48.553	0.768	3	High	0.309
RBD_Apo	495	514	YGFQPTNGVGYQPYRVVVLS	5.6912	3000	16	7.715	6.353	52.945	0.694	3	High	0.279
RBD_Apo	RBD_Apo	RBD_Apo	RBD_Apo	RBD_Apo	RBD_Apo	RBD_Apo	RBD_Apo	RBD_Apo	RBD_Apo	RBD_Apo	RBD_Apo	RBD_Apo	RBD_Apo	RBD_Apo
RBD_Apo	496	510	GFQPTNGVGYQPYRV	4.7536	30	11	0.091	4.583	55.554	0.084	3	High	0.034
RBD_Apo	496	510	GFQPTNGVGYQPYRV	4.7578	300	11	0.868	5.1	61.817	0.454	3	High	0.183
RBD_Apo	496	510	GFQPTNGVGYQPYRV	4.7698	3000	11	5.754	5.573	67.547	0.584	3	High	0.235
RBD_Apo	RBD_Apo	RBD_Apo	RBD_Apo	RBD_Apo	RBD_Apo	RBD_Apo	RBD_Apo	RBD_Apo	RBD_Apo	RBD_Apo	RBD_Apo	RBD_Apo	RBD_Apo	RBD_Apo
RBD_Apo	496	512	GFQPTNGVGYQPYRVVV	5.3374	30	13	0.095	4.533	46.494	0.054	3	High	0.022
RBD_Apo	496	512	GFQPTNGVGYQPYRVVV	5.2984	300	13	0.91	5.058	51.875	0.444	3	High	0.179
RBD_Apo	496	512	GFQPTNGVGYQPYRVVV	5.305	3000	13	6.138	5.49	56.311	0.572	3	High	0.23
RBD_Apo	RBD_Apo	RBD_Apo	RBD_Apo	RBD_Apo	RBD_Apo	RBD_Apo	RBD_Apo	RBD_Apo	RBD_Apo	RBD_Apo	RBD_Apo	RBD_Apo	RBD_Apo	RBD_Apo
RBD_Apo	496	513	GFQPTNGVGYQPYRVVVL	5.7895	30	14	0.098	4.56	43.428	0.049	3	High	0.02
RBD_Apo	496	513	GFQPTNGVGYQPYRVVVL	5.7944	300	14	0.941	5.028	47.888	0.535	3	High	0.215
RBD_Apo	496	513	GFQPTNGVGYQPYRVVVL	5.8011	3000	14	6.403	5.476	52.148	0.555	3	Medium	0.224
RBD_Apo	RBD_Apo	RBD_Apo	RBD_Apo	RBD_Apo	RBD_Apo	RBD_Apo	RBD_Apo	RBD_Apo	RBD_Apo	RBD_Apo	RBD_Apo	RBD_Apo	RBD_Apo	RBD_Apo
RBD_Apo	496	514	GFQPTNGVGYQPYRVVVLS	5.3448	30	15	0.108	4.685	41.646	0.183	3	Medium	0.074
RBD_Apo	496	514	GFQPTNGVGYQPYRVVVLS	5.3602	300	15	1.032	5.156	45.832	0.416	3	Medium	0.168
RBD_Apo	496	514	GFQPTNGVGYQPYRVVVLS	5.3484	3000	15	7.02	5.589	49.684	0.615	3	Medium	0.248
RBD_Apo	RBD_Apo	RBD_Apo	RBD_Apo	RBD_Apo	RBD_Apo	RBD_Apo	RBD_Apo	RBD_Apo	RBD_Apo	RBD_Apo	RBD_Apo	RBD_Apo	RBD_Apo	RBD_Apo
RBD_Apo	497	512	FQPTNGVGYQPYRVVV	5.1083	30	12	0.089	3.977	44.194	0.032	3	Medium	0.013
RBD_Apo	497	512	FQPTNGVGYQPYRVVV	5.1261	300	12	0.847	4.449	49.432	0.419	3	Medium	0.169
RBD_Apo	497	512	FQPTNGVGYQPYRVVV	5.1285	3000	12	5.657	4.873	54.149	0.501	3	Medium	0.202
RBD_Apo	RBD_Apo	RBD_Apo	RBD_Apo	RBD_Apo	RBD_Apo	RBD_Apo	RBD_Apo	RBD_Apo	RBD_Apo	RBD_Apo	RBD_Apo	RBD_Apo	RBD_Apo	RBD_Apo
RBD_Apo	497	513	FQPTNGVGYQPYRVVVL	5.7076	30	13	0.092	4.089	41.933	0.043	3	Medium	0.017
RBD_Apo	497	513	FQPTNGVGYQPYRVVVL	5.7139	300	13	0.877	4.536	46.523	0.45	3	Medium	0.181
RBD_Apo	497	513	FQPTNGVGYQPYRVVVL	5.7052	3000	13	5.922	5.012	51.406	0.473	3	Medium	0.19
RBD_Apo	RBD_Apo	RBD_Apo	RBD_Apo	RBD_Apo	RBD_Apo	RBD_Apo	RBD_Apo	RBD_Apo	RBD_Apo	RBD_Apo	RBD_Apo	RBD_Apo	RBD_Apo	RBD_Apo
RBD_Apo	503	512	VGYQPYRVVV	4.8586	30	7	0.04	0.637	12.138	0.023	3	High	0.009
RBD_Apo	503	512	VGYQPYRVVV	4.8542	300	7	0.382	1.217	23.182	0.059	3	High	0.024
RBD_Apo	503	512	VGYQPYRVVV	4.8664	3000	7	2.763	1.565	29.801	0.176	3	High	0.071
RBD_Apo	RBD_Apo	RBD_Apo	RBD_Apo	RBD_Apo	RBD_Apo	RBD_Apo	RBD_Apo	RBD_Apo	RBD_Apo	RBD_Apo	RBD_Apo	RBD_Apo	RBD_Apo	RBD_Apo
RBD_Apo	503	513	VGYQPYRVVVL	5.5463	30	8	0.043	0.675	11.246	0.044	3	High	0.018
RBD_Apo	503	513	VGYQPYRVVVL	5.5566	300	8	0.412	1.3	21.659	0.15	3	High	0.06
RBD_Apo	503	513	VGYQPYRVVVL	5.5698	3000	8	3.028	1.594	26.574	0.162	3	High	0.065
RBD_Apo	RBD_Apo	RBD_Apo	RBD_Apo	RBD_Apo	RBD_Apo	RBD_Apo	RBD_Apo	RBD_Apo	RBD_Apo	RBD_Apo	RBD_Apo	RBD_Apo	RBD_Apo	RBD_Apo
RBD_Apo	516	532	ELLHAPATVCGPKKSTN	3.3489	30	13	0.142	8.115	83.228	0.476	3	Medium	0.191
RBD_Apo	516	532	ELLHAPATVCGPKKSTN	3.2681	300	13	1.331	7.716	79.14	0.769	3	Medium	0.31
RBD_Apo	516	532	ELLHAPATVCGPKKSTN	3.2517	3000	13	7.802	7.937	81.402	0.789	3	Medium	0.317
RBD_Apo	RBD_Apo	RBD_Apo	RBD_Apo	RBD_Apo	RBD_Apo	RBD_Apo	RBD_Apo	RBD_Apo	RBD_Apo	RBD_Apo	RBD_Apo	RBD_Apo	RBD_Apo	RBD_Apo
RBD_Apo	516	533	ELLHAPATVCGPKKSTNL	3.7714	30	14	0.148	7.605	72.428	0.296	3	Medium	0.119
RBD_Apo	516	533	ELLHAPATVCGPKKSTNL	3.8121	300	14	1.384	6.96	66.282	0.401	3	High	0.161
RBD_Apo	516	533	ELLHAPATVCGPKKSTNL	3.8309	3000	14	8.221	7.414	70.606	0.836	3	High	0.336
RBD_Apo	RBD_Apo	RBD_Apo	RBD_Apo	RBD_Apo	RBD_Apo	RBD_Apo	RBD_Apo	RBD_Apo	RBD_Apo	RBD_Apo	RBD_Apo	RBD_Apo	RBD_Apo	RBD_Apo
RBD_Apo	516	536	ELLHAPATVCGPKKSTNLVKN	3.3198	30	17	0.171	9.929	77.874	0.438	3	Medium	0.176
RBD_Apo	516	536	ELLHAPATVCGPKKSTNLVKN	3.3299	300	17	1.601	9.678	75.907	0.899	3	High	0.362
RBD_Apo	516	536	ELLHAPATVCGPKKSTNLVKN	3.4053	3000	17	9.631	9.94	77.958	1.057	3	High	0.426
RBD_Apo	RBD_Apo	RBD_Apo	RBD_Apo	RBD_Apo	RBD_Apo	RBD_Apo	RBD_Apo	RBD_Apo	RBD_Apo	RBD_Apo	RBD_Apo	RBD_Apo	RBD_Apo	RBD_Apo
RBD_Apo	534	549	VKNKCVNFGLPETGGH	3.9883	30	13	0.163	7.165	73.492	0.099	3	Medium	0.04
RBD_Apo	534	549	VKNKCVNFGLPETGGH	3.9819	300	13	1.505	6.778	69.518	0.417	3	Medium	0.168
RBD_Apo	534	549	VKNKCVNFGLPETGGH	4.0047	3000	13	8.346	7.066	72.468	0.658	3	Medium	0.265
RBD_Apo	RBD_Apo	RBD_Apo	RBD_Apo	RBD_Apo	RBD_Apo	RBD_Apo	RBD_Apo	RBD_Apo	RBD_Apo	RBD_Apo	RBD_Apo	RBD_Apo	RBD_Apo	RBD_Apo
RBD_Apo	534	554	VKNKCVNFGLPETGGHHHHHH	3.0897	30	18	0.682	5.138	38.059	0.238	3	Medium	0.096
RBD_Apo	534	554	VKNKCVNFGLPETGGHHHHHH	3.0804	300	18	4.531	4.839	35.845	0.466	3	Medium	0.188
RBD_Apo	534	554	VKNKCVNFGLPETGGHHHHHH	3.0891	3000	18	12.62	5.044	37.36	0.301	3	Medium	0.121
RBD_Apo	RBD_Apo	RBD_Apo	RBD_Apo	RBD_Apo	RBD_Apo	RBD_Apo	RBD_Apo	RBD_Apo	RBD_Apo	RBD_Apo	RBD_Apo	RBD_Apo	RBD_Apo	RBD_Apo
RBD_Apo	541	554	FGLPETGGHHHHHH	2.4742	30	11	0.608	2.054	24.896	0.254	3	Medium	0.102
RBD_Apo	541	554	FGLPETGGHHHHHH	2.4533	300	11	3.834	1.967	23.837	0.374	3	Medium	0.151
RBD_Apo	541	554	FGLPETGGHHHHHH	2.4939	3000	11	8.346	1.928	23.37	0.056	3	Medium	0.023
Fab52	348	361	ASVYAWNRKRISNC	3.8275	30	12	0.124	3.179	35.327	0.536	3	Medium	0.216	0.963113
Fab52	348	361	ASVYAWNRKRISNC	3.7383	300	12	1.153	3.542	39.353	2.538	2	Medium	0.282	0.950649
Fab52	348	361	ASVYAWNRKRISNC	3.8099	3000	12	6.697	4.151	46.118	0.526	3	Medium	0.212	0.963982
		#NULL!	#NULL!	#NULL!	#NULL!	#NULL!	#NULL!	#NULL!	#NULL!	#NULL!	#NULL!	#NULL!	#NULL!	#NULL!
Fab52	351	361	YAWNRKRISNC	3.5223	30	9	0.105	3.003	44.484	0.628	3	High	0.253	0.666504
Fab52	351	361	YAWNRKRISNC	3.4748	300	9	0.972	3.251	48.165	1.713	2	High	0.191	0.8281
Fab52	351	361	YAWNRKRISNC	3.5187	3000	9	5.404	3.875	57.407	0.476	3	High	0.192	0.846437
		#NULL!	#NULL!	#NULL!	#NULL!	#NULL!	#NULL!	#NULL!	#NULL!	#NULL!	#NULL!	#NULL!	#NULL!	#NULL!
Fab52	352	361	AWNRKRISNC	2.7236	30	8	0.097	3.074	51.233	0.393	3	Medium	0.158	0.788043
Fab52	352	361	AWNRKRISNC	2.7194	300	8	0.89	3.257	54.28	1.682	2	Medium	0.187	0.361138
Fab52	352	361	AWNRKRISNC	2.7183	3000	8	4.83	3.822	63.708	0.582	3	Medium	0.234	0.618928
		#NULL!	#NULL!	#NULL!	#NULL!	#NULL!	#NULL!	#NULL!	#NULL!	#NULL!	#NULL!	#NULL!	#NULL!	#NULL!
Fab52	369	374	YNSASF	4.274	30	4	0.054	2.956	98.524	0.473	3	Medium	0.19	0.290638
Fab52	369	374	YNSASF	4.259	300	4	0.507	2.786	92.858	1.429	2	Medium	0.159	0.569841
Fab52	369	374	YNSASF	4.256	3000	4	2.832	2.896	96.517	0.376	3	Medium	0.151	0.317562
		#NULL!	#NULL!	#NULL!	#NULL!	#NULL!	#NULL!	#NULL!	#NULL!	#NULL!	#NULL!	#NULL!	#NULL!	#NULL!
Fab52	369	376	YNSASFST	3.9096	30	6	0.072	4.854	107.874	1.597	3	Medium	0.643	0.374797
Fab52	369	376	YNSASFST	3.8667	300	6	0.678	4.73	105.12	4.631	2	Medium	0.515	0.559364
Fab52	369	376	YNSASFST	3.8955	3000	6	3.995	5.033	111.834	0.423	3	Medium	0.17	0.00664669
		#NULL!	#NULL!	#NULL!	#NULL!	#NULL!	#NULL!	#NULL!	#NULL!	#NULL!	#NULL!	#NULL!	#NULL!	#NULL!
Fab52	374	387	FSTFKCYGVSPTKL	5.0215	30	11	0.082	3.735	45.277	1.469	2	Medium	0.163	0.49238
Fab52	374	387	FSTFKCYGVSPTKL	4.9867	300	11	0.786	4.407	53.417	2.408	2	Medium	0.268	0.716369
Fab52	374	387	FSTFKCYGVSPTKL	4.9811	3000	11	5.412	4.966	60.189	0.342	3	Medium	0.138	0.60518
		#NULL!	#NULL!	#NULL!	#NULL!	#NULL!	#NULL!	#NULL!	#NULL!	#NULL!	#NULL!	#NULL!	#NULL!	#NULL!
Fab52	378	387	KCYGVSPTKL	3.617	30	7	0.045	3.07	58.479	0.642	3	Medium	0.258	0.646873
Fab52	378	387	KCYGVSPTKL	3.5902	300	7	0.438	3.474	66.176	0.663	2	Medium	0.074	0.737482
Fab52	378	387	KCYGVSPTKL	3.5849	3000	7	3.261	3.921	74.686	0.667	3	Medium	0.268	0.645767
		#NULL!	#NULL!	#NULL!	#NULL!	#NULL!	#NULL!	#NULL!	#NULL!	#NULL!	#NULL!	#NULL!	#NULL!	#NULL!
Fab52	388	392	NDLCF	5.7866	30	3	0.028	1.445	64.203	0.296	3	Medium	0.119	0.423197
Fab52	388	392	NDLCF	5.7563	300	3	0.266	1.735	77.101	0.917	2	High	0.102	0.708224
Fab52	388	392	NDLCF	5.785	3000	3	1.794	2.133	94.784	0.305	3	High	0.123	0.412014
		#NULL!	#NULL!	#NULL!	#NULL!	#NULL!	#NULL!	#NULL!	#NULL!	#NULL!	#NULL!	#NULL!	#NULL!	#NULL!
Fab52	392	399	FTNVYADS	4.1698	30	6	0.091	0.53	11.78	0.226	3	Medium	0.091	0.4523
Fab52	392	399	FTNVYADS	4.1348	300	6	0.824	0.759	16.857	0.253	2	Medium	0.028	0.0249377
Fab52	392	399	FTNVYADS	4.1522	3000	6	4.029	1.256	27.918	0.19	3	Medium	0.076	0.0496864
		#NULL!	#NULL!	#NULL!	#NULL!	#NULL!	#NULL!	#NULL!	#NULL!	#NULL!	#NULL!	#NULL!	#NULL!	#NULL!
Fab52	393	399	TNVYADS	2.9073	30	5	0.074	0.287	7.665	0.059	3	Medium	0.024	0.989468
Fab52	393	399	TNVYADS	2.8691	300	5	0.664	0.453	12.069	0.046	2	Medium	0.005	0.0459074
Fab52	393	399	TNVYADS	2.8954	3000	5	3.205	0.911	24.281	0.122	3	Medium	0.049	0.0792475
		#NULL!	#NULL!	#NULL!	#NULL!	#NULL!	#NULL!	#NULL!	#NULL!	#NULL!	#NULL!	#NULL!	#NULL!	#NULL!
Fab52	393	400	TNVYADSF	5.1259	30	6	0.08	0.205	4.558	0.154	3	Medium	0.062	0.109426
Fab52	393	400	TNVYADSF	5.0911	300	6	0.722	0.356	7.91	0.087	2	Medium	0.01	0.00626577
Fab52	393	400	TNVYADSF	5.1253	3000	6	3.655	0.876	19.475	0.206	3	Medium	0.083	0.214346
		#NULL!	#NULL!	#NULL!	#NULL!	#NULL!	#NULL!	#NULL!	#NULL!	#NULL!	#NULL!	#NULL!	#NULL!	#NULL!
Fab52	396	400	YADSF	4.6411	30	3	0.06	0.141	6.274	0.018	3	Medium	0.007	0.160482
Fab52	396	400	YADSF	4.6095	300	3	0.53	0.13	5.787	0.052	2	Medium	0.006	0.0911077
Fab52	396	400	YADSF	4.6334	3000	3	2.276	0.147	6.548	0.024	3	Medium	0.01	0.0132349
		#NULL!	#NULL!	#NULL!	#NULL!	#NULL!	#NULL!	#NULL!	#NULL!	#NULL!	#NULL!	#NULL!	#NULL!	#NULL!
Fab52	400	406	FVIRGDE	3.6869	30	5	0.069	0.546	14.555	0.023	3	High	0.009	0.00100737
Fab52	400	406	FVIRGDE	3.6566	300	5	0.628	0.626	16.686	0.415	2	High	0.046	0.0956731
Fab52	400	406	FVIRGDE	3.6854	3000	5	2.948	0.681	18.148	0.118	3	High	0.047	0.0102217
		#NULL!	#NULL!	#NULL!	#NULL!	#NULL!	#NULL!	#NULL!	#NULL!	#NULL!	#NULL!	#NULL!	#NULL!	#NULL!
Fab52	400	409	FVIRGDEVRQ	3.6801	30	8	0.087	1.462	24.37	0.014	3	Medium	0.006	0.848433
Fab52	400	409	FVIRGDEVRQ	3.691	300	8	0.798	1.362	22.7	0.144	2	Medium	0.016	0.78533
Fab52	400	409	FVIRGDEVRQ	3.6759	3000	8	4.233	1.548	25.807	0.118	3	Medium	0.048	0.692283
		#NULL!	#NULL!	#NULL!	#NULL!	#NULL!	#NULL!	#NULL!	#NULL!	#NULL!	#NULL!	#NULL!	#NULL!	#NULL!
Fab52	400	420	FVIRGDEVRQIAPGQTGKIAD	4.0993	30	18	0.175	3.729	27.62	0.68	3	High	0.274	0.279035
Fab52	400	420	FVIRGDEVRQIAPGQTGKIAD	4.1169	300	18	1.629	4.012	29.721	1.082	2	High	0.12	0.384259
Fab52	400	420	FVIRGDEVRQIAPGQTGKIAD	4.0945	3000	18	9.54	5.185	38.41	0.48	3	High	0.193	0.111585
		#NULL!	#NULL!	#NULL!	#NULL!	#NULL!	#NULL!	#NULL!	#NULL!	#NULL!	#NULL!	#NULL!	#NULL!	#NULL!
Fab52	400	421	FVIRGDEVRQIAPGQTGKIADY	4.4863	30	19	0.187	3.835	26.913	0.622	3	High	0.251	0.504643
Fab52	400	421	FVIRGDEVRQIAPGQTGKIADY	4.4098	300	19	1.746	4.217	29.59	1.434	2	High	0.16	0.529667
Fab52	400	421	FVIRGDEVRQIAPGQTGKIADY	4.4818	3000	19	10.251	5.304	37.221	0.639	3	High	0.257	0.369725
		#NULL!	#NULL!	#NULL!	#NULL!	#NULL!	#NULL!	#NULL!	#NULL!	#NULL!	#NULL!	#NULL!	#NULL!	#NULL!
Fab52	400	422	FVIRGDEVRQIAPGQTGKIADYN	4.3455	30	20	0.2	3.961	26.407	0.681	3	High	0.274	0.540809
Fab52	400	422	FVIRGDEVRQIAPGQTGKIADYN	4.3074	300	20	1.87	4.286	28.572	2.143	2	High	0.238	0.856906
Fab52	400	422	FVIRGDEVRQIAPGQTGKIADYN	4.328	3000	20	10.984	5.452	36.346	0.665	3	High	0.268	0.450487
		#NULL!	#NULL!	#NULL!	#NULL!	#NULL!	#NULL!	#NULL!	#NULL!	#NULL!	#NULL!	#NULL!	#NULL!	#NULL!
Fab52	401	406	VIRGDE	1.7828	30	4	0.068	0.392	13.05	0.008	3	Medium	0.003	0.000142917
Fab52	401	406	VIRGDE	1.7621	300	4	0.612	0.468	15.61	0.25	2	High	0.028	0.140285
Fab52	401	406	VIRGDE	1.7924	3000	4	2.804	0.489	16.303	0.021	3	High	0.009	0.00732653
		#NULL!	#NULL!	#NULL!	#NULL!	#NULL!	#NULL!	#NULL!	#NULL!	#NULL!	#NULL!	#NULL!	#NULL!	#NULL!
Fab52	401	407	VIRGDEV	2.8971	30	5	0.071	0.438	11.67	0.082	3	Medium	0.033	0.12705
Fab52	401	407	VIRGDEV	2.8768	300	5	0.645	0.495	13.208	0.119	2	Medium	0.013	0.254387
Fab52	401	407	VIRGDEV	2.8782	3000	5	3.09	0.575	15.331	0.081	3	Medium	0.033	0.381966
		#NULL!	#NULL!	#NULL!	#NULL!	#NULL!	#NULL!	#NULL!	#NULL!	#NULL!	#NULL!	#NULL!	#NULL!	#NULL!
Fab52	401	409	VIRGDEVRQ	2.117	30	7	0.085	1.485	28.295	0.133	3	Medium	0.054	0.707478
Fab52	401	409	VIRGDEVRQ	2.0922	300	7	0.782	1.451	27.639	0.277	2	Medium	0.031	0.610777
Fab52	401	409	VIRGDEVRQ	2.1186	3000	7	4.089	1.432	27.282	0.077	3	Medium	0.031	0.0274693
		#NULL!	#NULL!	#NULL!	#NULL!	#NULL!	#NULL!	#NULL!	#NULL!	#NULL!	#NULL!	#NULL!	#NULL!	#NULL!
Fab52	401	420	VIRGDEVRQIAPGQTGKIAD	3.3635	30	17	0.173	3.917	30.722	0.675	3	High	0.272	0.543098
Fab52	401	420	VIRGDEVRQIAPGQTGKIAD	3.3271	300	17	1.614	4.2	32.94	1.36	2	Medium	0.151	0.839432
Fab52	401	420	VIRGDEVRQIAPGQTGKIAD	3.3467	3000	17	9.396	5.486	43.029	0.699	3	High	0.281	0.443256
		#NULL!	#NULL!	#NULL!	#NULL!	#NULL!	#NULL!	#NULL!	#NULL!	#NULL!	#NULL!	#NULL!	#NULL!	#NULL!
Fab52	401	421	VIRGDEVRQIAPGQTGKIADY	3.8812	30	18	0.186	3.965	29.367	0.619	3	High	0.249	0.255162
Fab52	401	421	VIRGDEVRQIAPGQTGKIADY	3.8551	300	18	1.731	4.312	31.941	2.146	2	High	0.239	0.501505
Fab52	401	421	VIRGDEVRQIAPGQTGKIADY	3.8723	3000	18	10.107	5.479	40.587	0.649	3	High	0.261	0.197953
		#NULL!	#NULL!	#NULL!	#NULL!	#NULL!	#NULL!	#NULL!	#NULL!	#NULL!	#NULL!	#NULL!	#NULL!	#NULL!
Fab52	401	422	VIRGDEVRQIAPGQTGKIADYN	3.7991	30	19	0.199	4.037	28.331	0.725	3	High	0.292	0.60952
Fab52	401	422	VIRGDEVRQIAPGQTGKIADYN	3.6821	300	19	1.855	4.411	30.957	1.693	2	High	0.188	0.695501
Fab52	401	422	VIRGDEVRQIAPGQTGKIADYN	3.7292	3000	19	10.84	5.594	39.254	0.665	3	High	0.268	0.381149
		#NULL!	#NULL!	#NULL!	#NULL!	#NULL!	#NULL!	#NULL!	#NULL!	#NULL!	#NULL!	#NULL!	#NULL!	#NULL!
Fab52	407	420	VRQIAPGQTGKIAD	2.8256	30	11	0.097	2.818	34.152	0.465	3	High	0.187	0.630729
Fab52	407	420	VRQIAPGQTGKIAD	2.771	300	11	0.919	3.198	38.767	0.781	2	High	0.087	0.919989
Fab52	407	420	VRQIAPGQTGKIAD	2.8443	3000	11	5.904	4.236	51.35	0.502	3	High	0.202	0.41087
		#NULL!	#NULL!	#NULL!	#NULL!	#NULL!	#NULL!	#NULL!	#NULL!	#NULL!	#NULL!	#NULL!	#NULL!	#NULL!
Fab52	407	421	VRQIAPGQTGKIADY	3.6724	30	12	0.109	2.736	30.396	0.456	3	High	0.183	0.546564
Fab52	407	421	VRQIAPGQTGKIADY	3.6105	300	12	1.036	3.077	34.189	1.44	2	Medium	0.16	0.893236
Fab52	407	421	VRQIAPGQTGKIADY	3.6683	3000	12	6.615	4.098	45.535	0.472	3	Medium	0.19	0.50711
		#NULL!	#NULL!	#NULL!	#NULL!	#NULL!	#NULL!	#NULL!	#NULL!	#NULL!	#NULL!	#NULL!	#NULL!	#NULL!
Fab52	407	422	VRQIAPGQTGKIADYN	3.3257	30	13	0.122	2.884	29.576	0.476	3	High	0.191	0.538554
Fab52	407	422	VRQIAPGQTGKIADYN	3.2929	300	13	1.159	3.198	32.803	1.012	2	High	0.113	0.873848
Fab52	407	422	VRQIAPGQTGKIADYN	3.3149	3000	13	7.348	4.266	43.755	0.498	3	High	0.201	0.425607
		#NULL!	#NULL!	#NULL!	#NULL!	#NULL!	#NULL!	#NULL!	#NULL!	#NULL!	#NULL!	#NULL!	#NULL!	#NULL!
Fab52	408	420	RQIAPGQTGKIAD	2.6255	30	10	0.088	2.818	37.575	0.427	3	Medium	0.172	0.226044
Fab52	408	420	RQIAPGQTGKIAD	2.5716	300	10	0.832	3.045	40.605	1.155	2	Medium	0.129	0.948544
Fab52	408	420	RQIAPGQTGKIAD	2.6336	3000	10	5.307	4.149	55.319	0.392	3	Medium	0.158	0.445598
		#NULL!	#NULL!	#NULL!	#NULL!	#NULL!	#NULL!	#NULL!	#NULL!	#NULL!	#NULL!	#NULL!	#NULL!	#NULL!
Fab52	408	421	RQIAPGQTGKIADY	3.4911	30	11	0.1	2.762	33.482	0.114	3	Medium	0.046	0.065301
Fab52	408	421	RQIAPGQTGKIADY	3.4646	300	11	0.949	2.992	36.267	0.993	2	Medium	0.11	0.626953
Fab52	408	421	RQIAPGQTGKIADY	3.4865	3000	11	6.018	4.234	51.32	0.938	3	Medium	0.377	0.561929
		#NULL!	#NULL!	#NULL!	#NULL!	#NULL!	#NULL!	#NULL!	#NULL!	#NULL!	#NULL!	#NULL!	#NULL!	#NULL!
Fab52	408	422	RQIAPGQTGKIADYN	3.1981	30	12	0.113	2.585	28.718	0.523	3	Medium	0.211	0.676936
Fab52	408	422	RQIAPGQTGKIADYN	3.1792	300	12	1.072	2.964	32.929	1.344	2	Medium	0.15	0.527953
Fab52	408	422	RQIAPGQTGKIADYN	3.1999	3000	12	6.751	4.116	45.732	0.537	3	Medium	0.216	0.956871
		#NULL!	#NULL!	#NULL!	#NULL!	#NULL!	#NULL!	#NULL!	#NULL!	#NULL!	#NULL!	#NULL!	#NULL!	#NULL!
Fab52	410	422	IAPGQTGKIADYN	3.336	30	10	0.104	2.393	31.903	1.209	2	Medium	0.135	0.368228
Fab52	410	422	IAPGQTGKIADYN	3.3247	300	10	0.987	2.957	39.433	1.314	2	Medium	0.146	0.56965
Fab52	410	422	IAPGQTGKIADYN	3.3321	3000	10	6.075	4.093	54.579	0.793	3	Medium	0.319	0.466649
		#NULL!	#NULL!	#NULL!	#NULL!	#NULL!	#NULL!	#NULL!	#NULL!	#NULL!	#NULL!	#NULL!	#NULL!	#NULL!
Fab52	421	429	YNYKLPDDF	5.4747	30	6	0.104	1.279	28.432	0.279	3	Medium	0.112	0.866459
Fab52	421	429	YNYKLPDDF	5.5031	300	6	0.869	1.661	36.92	1.163	2	Medium	0.129	0.369919
Fab52	421	429	YNYKLPDDF	5.478	3000	6	3.683	1.552	34.484	0.227	3	Medium	0.092	0.737214
		#NULL!	#NULL!	#NULL!	#NULL!	#NULL!	#NULL!	#NULL!	#NULL!	#NULL!	#NULL!	#NULL!	#NULL!	#NULL!
Fab52	421	431	YNYKLPDDFTG	5.1251	30	8	0.116	1.623	27.051	0.456	3	Medium	0.184	0.763084
Fab52	421	431	YNYKLPDDFTG	5.1039	300	8	0.992	2.05	34.162	1.162	2	Medium	0.129	0.525611
Fab52	421	431	YNYKLPDDFTG	5.1194	3000	8	4.605	2.035	33.916	0.251	3	Medium	0.101	0.854373
		#NULL!	#NULL!	#NULL!	#NULL!	#NULL!	#NULL!	#NULL!	#NULL!	#NULL!	#NULL!	#NULL!	#NULL!	#NULL!
Fab52	422	428	NYKLPDD	3.6977	30	4	0.083	0.853	28.425	0.201	3	Medium	0.081	0.987392
Fab52	422	428	NYKLPDD	3.6895	300	4	0.673	0.879	29.304	1.012	2	Medium	0.113	0.654366
Fab52	422	428	NYKLPDD	3.6835	3000	4	2.404	0.949	31.648	0.269	3	Medium	0.108	1
		#NULL!	#NULL!	#NULL!	#NULL!	#NULL!	#NULL!	#NULL!	#NULL!	#NULL!	#NULL!	#NULL!	#NULL!	#NULL!
Fab52	422	429	NYKLPDDF	5.2273	30	5	0.095	1.261	33.635	0.296	3	High	0.119	0.63956
Fab52	422	429	NYKLPDDF	5.2005	300	5	0.784	1.489	39.699	1.064	2	High	0.118	0.984637
Fab52	422	429	NYKLPDDF	5.2245	3000	5	3.095	1.618	43.137	0.326	3	High	0.131	0.360048
		#NULL!	#NULL!	#NULL!	#NULL!	#NULL!	#NULL!	#NULL!	#NULL!	#NULL!	#NULL!	#NULL!	#NULL!	#NULL!
Fab52	422	431	NYKLPDDFTG	4.8776	30	7	0.107	1.582	30.132	0.457	3	Medium	0.184	0.823448
Fab52	422	431	NYKLPDDFTG	4.8046	300	7	0.907	2.027	38.614	0.413	2	Medium	0.046	0.195802
Fab52	422	431	NYKLPDDFTG	4.8657	3000	7	4.016	2.36	44.946	0.34	3	High	0.137	0.0224463
		#NULL!	#NULL!	#NULL!	#NULL!	#NULL!	#NULL!	#NULL!	#NULL!	#NULL!	#NULL!	#NULL!	#NULL!	#NULL!
Fab52	423	428	YKLPDD	3.6304	30	3	0.078	0.993	44.12	0.148	3	Medium	0.06	0.261302
Fab52	423	428	YKLPDD	3.5965	300	3	0.62	0.883	39.254	0.289	2	Medium	0.032	0.558947
Fab52	423	428	YKLPDD	3.6113	3000	3	1.984	0.952	42.305	0.083	3	Medium	0.033	0.327723
		#NULL!	#NULL!	#NULL!	#NULL!	#NULL!	#NULL!	#NULL!	#NULL!	#NULL!	#NULL!	#NULL!	#NULL!	#NULL!
Fab52	423	429	YKLPDDF	5.2417	30	4	0.089	1.165	38.819	0.244	3	Medium	0.098	0.498756
Fab52	423	429	YKLPDDF	5.2123	300	4	0.731	1.401	46.71	0.744	2	Medium	0.083	0.874294
Fab52	423	429	YKLPDDF	5.2432	3000	4	2.675	1.456	48.546	0.204	3	Medium	0.082	0.733568
		#NULL!	#NULL!	#NULL!	#NULL!	#NULL!	#NULL!	#NULL!	#NULL!	#NULL!	#NULL!	#NULL!	#NULL!	#NULL!
Fab52	423	431	YKLPDDFTG	4.8751	30	6	0.102	1.554	34.53	0.291	3	Medium	0.117	0.56467
Fab52	423	431	YKLPDDFTG	4.8452	300	6	0.854	1.953	43.396	0.909	2	Medium	0.101	0.486037
Fab52	423	431	YKLPDDFTG	4.8615	3000	6	3.597	2.153	47.834	0.656	3	Medium	0.264	0.258601
		#NULL!	#NULL!	#NULL!	#NULL!	#NULL!	#NULL!	#NULL!	#NULL!	#NULL!	#NULL!	#NULL!	#NULL!	#NULL!
Fab52	432	441	CVIAWNSNNL	5.744	30	8	0.098	2.089	34.819	0.498	3	Medium	0.201	0.758194
Fab52	432	441	CVIAWNSNNL	5.6888	300	8	0.903	2.843	47.376	0.412	2	Medium	0.046	0.860087
Fab52	432	441	CVIAWNSNNL	5.7326	3000	8	4.904	3.049	50.819	0.333	3	Medium	0.134	0.0393122
		#NULL!	#NULL!	#NULL!	#NULL!	#NULL!	#NULL!	#NULL!	#NULL!	#NULL!	#NULL!	#NULL!	#NULL!	#NULL!
Fab52	432	452	CVIAWNSNNLDSKVGGNYNYL	5.8907	30	19	0.241	3.401	23.865	1.328	3	Medium	0.534	0.00472747
Fab52	432	452	CVIAWNSNNLDSKVGGNYNYL	5.8776	300	19	2.219	4.501	31.583	3.085	2	Medium	0.343	0.00375169
Fab52	432	452	CVIAWNSNNLDSKVGGNYNYL	5.8946	3000	19	11.858	6.539	45.889	0.448	3	Medium	0.18	0.00129455
		#NULL!	#NULL!	#NULL!	#NULL!	#NULL!	#NULL!	#NULL!	#NULL!	#NULL!	#NULL!	#NULL!	#NULL!	#NULL!
Fab52	441	452	LDSKVGGNYNYL	4.8291	30	10	0.131	1.534	20.459	0.516	3	Medium	0.208	0.000234888
Fab52	441	452	LDSKVGGNYNYL	4.7817	300	10	1.199	1.634	21.786	0.142	2	Medium	0.016	0.000967885
Fab52	441	452	LDSKVGGNYNYL	4.7945	3000	10	6.242	3.429	45.725	0.499	3	Medium	0.201	0.000498837
		#NULL!	#NULL!	#NULL!	#NULL!	#NULL!	#NULL!	#NULL!	#NULL!	#NULL!	#NULL!	#NULL!	#NULL!	#NULL!
Fab52	442	449	DSKVGGNY	2.6594	30	6	0.072	0.988	21.953	0.275	3	Medium	0.111	0.000297854
Fab52	442	449	DSKVGGNY	2.6226	300	6	0.665	1.311	29.13	0.742	2	Medium	0.083	0.00017368
Fab52	442	449	DSKVGGNY	2.6537	3000	6	3.688	2.607	57.923	0.289	3	Medium	0.116	0.000946193
		#NULL!	#NULL!	#NULL!	#NULL!	#NULL!	#NULL!	#NULL!	#NULL!	#NULL!	#NULL!	#NULL!	#NULL!	#NULL!
Fab52	442	450	DSKVGGNYN	2.1419	30	7	0.085	1.129	21.514	0.234	3	Medium	0.094	3.62195e-05
Fab52	442	450	DSKVGGNYN	2.1066	300	7	0.789	1.49	28.372	0.969	2	High	0.108	0.000207217
Fab52	442	450	DSKVGGNYN	2.1573	3000	7	4.421	3.098	59.004	0.341	3	Medium	0.137	0.00127612
		#NULL!	#NULL!	#NULL!	#NULL!	#NULL!	#NULL!	#NULL!	#NULL!	#NULL!	#NULL!	#NULL!	#NULL!	#NULL!
Fab52	442	451	DSKVGGNYNY	3.5331	30	8	0.094	1.086	18.102	0.476	2	Medium	0.053	9.1338e-06
Fab52	442	451	DSKVGGNYNY	3.5006	300	8	0.874	2.065	34.414	0.194	2	Medium	0.022	0.000515629
Fab52	442	451	DSKVGGNYNY	3.4758	3000	8	5.009	2.684	44.728		1	Medium	0
		#NULL!	#NULL!	#NULL!	#NULL!	#NULL!	#NULL!	#NULL!	#NULL!	#NULL!	#NULL!	#NULL!	#NULL!	#NULL!
Fab52	442	452	DSKVGGNYNYL	4.752	30	9	0.097	1.231	18.243	0.351	3	High	0.141	0.000225054
Fab52	442	452	DSKVGGNYNYL	4.7387	300	9	0.904	1.632	24.18	0.682	2	High	0.076	0.00016669
Fab52	442	452	DSKVGGNYNYL	4.744	3000	9	5.273	3.586	53.128	0.373	3	High	0.15	0.000551229
		#NULL!	#NULL!	#NULL!	#NULL!	#NULL!	#NULL!	#NULL!	#NULL!	#NULL!	#NULL!	#NULL!	#NULL!	#NULL!
Fab52	444	449	KVGGNY	2.3453	30	4	0.061	0.82	27.34	0.136	3	Medium	0.055	2.80078e-06
Fab52	444	449	KVGGNY	2.3285	300	4	0.564	1.038	34.608	0.258	2	Medium	0.029	0.000490414
Fab52	444	449	KVGGNY	2.3429	3000	4	2.917	1.781	59.367	0.103	3	Medium	0.041	0.00210105
		#NULL!	#NULL!	#NULL!	#NULL!	#NULL!	#NULL!	#NULL!	#NULL!	#NULL!	#NULL!	#NULL!	#NULL!	#NULL!
Fab52	444	452	KVGGNYNYL	4.609	30	7	0.086	1.04	19.816	0.296	3	High	0.119	0.000381612
Fab52	444	452	KVGGNYNYL	4.5703	300	7	0.803	1.332	25.368	0.617	2	High	0.069	0.000139005
Fab52	444	452	KVGGNYNYL	4.5997	3000	7	4.501	2.757	52.523	0.302	3	High	0.122	0.000562007
		#NULL!	#NULL!	#NULL!	#NULL!	#NULL!	#NULL!	#NULL!	#NULL!	#NULL!	#NULL!	#NULL!	#NULL!	#NULL!
Fab52	453	467	YRLFRKSNLKPFERD	5.5071	30	12	0.12	1.506	16.73	0.34	3	High	0.137	0.8682
Fab52	453	467	YRLFRKSNLKPFERD	5.3124	300	12	1.124	1.708	18.977	0.571	2	High	0.063	0.22361
Fab52	453	467	YRLFRKSNLKPFERD	5.489	3000	12	6.728	2.207	24.519	0.176	3	High	0.071	0.381151
		#NULL!	#NULL!	#NULL!	#NULL!	#NULL!	#NULL!	#NULL!	#NULL!	#NULL!	#NULL!	#NULL!	#NULL!	#NULL!
Fab52	453	469	YRLFRKSNLKPFERDIS	4.0934	30	14	0.13	2.528	24.077	0.573	3	Medium	0.231	0.218615
Fab52	453	469	YRLFRKSNLKPFERDIS	4.0675	300	14	1.224	2.917	27.783	0.806	2	Medium	0.09	0.448321
Fab52	453	469	YRLFRKSNLKPFERDIS	4.0455	3000	14	7.527	3.974	37.845	0.585	3	Medium	0.236	0.0701202
		#NULL!	#NULL!	#NULL!	#NULL!	#NULL!	#NULL!	#NULL!	#NULL!	#NULL!	#NULL!	#NULL!	#NULL!	#NULL!
Fab52	453	470	YRLFRKSNLKPFERDIST	4.4986	30	15	0.137	3.281	29.163	0.733	3	High	0.295	0.495942
Fab52	453	470	YRLFRKSNLKPFERDIST	4.4827	300	15	1.289	3.597	31.976	2.076	2	High	0.231	0.924644
Fab52	453	470	YRLFRKSNLKPFERDIST	4.4846	3000	15	8.016	4.607	40.948	0.597	3	High	0.24	0.627715
		#NULL!	#NULL!	#NULL!	#NULL!	#NULL!	#NULL!	#NULL!	#NULL!	#NULL!	#NULL!	#NULL!	#NULL!	#NULL!
Fab52	453	471	YRLFRKSNLKPFERDISTE	3.9884	30	16	0.147	4.108	34.231	1.855	3	High	0.747	0.293603
Fab52	453	471	YRLFRKSNLKPFERDISTE	4.1676	300	16	1.388	4.231	35.261	2.406	2	High	0.268	0.752954
Fab52	453	471	YRLFRKSNLKPFERDISTE	4.1964	3000	16	8.663	5.196	43.297	2.373	2	High	0.264	0.753902
		#NULL!	#NULL!	#NULL!	#NULL!	#NULL!	#NULL!	#NULL!	#NULL!	#NULL!	#NULL!	#NULL!	#NULL!	#NULL!
Fab52	456	467	FRKSNLKPFERD	3.1931	30	9	0.105	1.997	29.584	0.435	3	High	0.175	0.467912
Fab52	456	467	FRKSNLKPFERD	3.063	300	9	0.976	2.056	30.465	0.362	2	High	0.04	0.226293
Fab52	456	467	FRKSNLKPFERD	3.1833	3000	9	5.545	2.246	33.275	0.236	3	High	0.095	0.982673
		#NULL!	#NULL!	#NULL!	#NULL!	#NULL!	#NULL!	#NULL!	#NULL!	#NULL!	#NULL!	#NULL!	#NULL!	#NULL!
Fab52	456	469	FRKSNLKPFERDIS	3.5353	30	11	0.115	2.812	34.09	0.823	3	Medium	0.331	0.435424
Fab52	456	469	FRKSNLKPFERDIS	3.4402	300	11	1.076	2.95	35.758	1.863	2	Medium	0.207	0.654649
Fab52	456	469	FRKSNLKPFERDIS	3.5094	3000	11	6.344	3.768	45.675	0.774	3	Medium	0.312	0.371612
		#NULL!	#NULL!	#NULL!	#NULL!	#NULL!	#NULL!	#NULL!	#NULL!	#NULL!	#NULL!	#NULL!	#NULL!	#NULL!
Fab52	456	470	FRKSNLKPFERDIST	3.613	30	12	0.122	3.397	37.744	0.818	3	High	0.329	0.443131
Fab52	456	470	FRKSNLKPFERDIST	3.6026	300	12	1.141	3.49	38.777	1.771	2	High	0.197	0.727692
Fab52	456	470	FRKSNLKPFERDIST	3.5982	3000	12	6.833	4.209	46.768	0.505	3	High	0.203	0.557222
		#NULL!	#NULL!	#NULL!	#NULL!	#NULL!	#NULL!	#NULL!	#NULL!	#NULL!	#NULL!	#NULL!	#NULL!	#NULL!
Fab52	456	471	FRKSNLKPFERDISTE	3.7323	30	13	0.132	3.665	37.592	0.733	3	Medium	0.295	0.754411
Fab52	456	471	FRKSNLKPFERDISTE	3.7946	300	13	1.24	3.963	40.642	1.92	2	High	0.214	0.47872
Fab52	456	471	FRKSNLKPFERDISTE	3.7111	3000	13	7.48	4.736	48.573	0.598	3	Medium	0.241	0.657167
		#NULL!	#NULL!	#NULL!	#NULL!	#NULL!	#NULL!	#NULL!	#NULL!	#NULL!	#NULL!	#NULL!	#NULL!	#NULL!
Fab52	462	470	KPFERDIST	2.9644	30	7	0.069	2.48	47.229	0.149	3	Medium	0.06	0.396712
Fab52	462	470	KPFERDIST	2.9583	300	7	0.643	2.554	48.654	4.003	2	Medium	0.445	0.83867
Fab52	462	470	KPFERDIST	2.9495	3000	7	3.848	3.299	62.845	0.485	3	Medium	0.195	0.260712
		#NULL!	#NULL!	#NULL!	#NULL!	#NULL!	#NULL!	#NULL!	#NULL!	#NULL!	#NULL!	#NULL!	#NULL!	#NULL!
Fab52	462	471	KPFERDISTE	3.014	30	8	0.079	2.91	48.505	0.641	3	High	0.258	0.31099
Fab52	462	471	KPFERDISTE	2.9909	300	8	0.742	3.315	55.253	1.893	2	Medium	0.211	0.512467
Fab52	462	471	KPFERDISTE	3.0019	3000	8	4.495	3.911	65.186	0.531	3	Medium	0.214	0.274502
		#NULL!	#NULL!	#NULL!	#NULL!	#NULL!	#NULL!	#NULL!	#NULL!	#NULL!	#NULL!	#NULL!	#NULL!	#NULL!
Fab52	471	482	EIYQAGSTPCNG	3.4738	30	9	0.129	5.163	76.488	0.907	3	Medium	0.365	0.148108
Fab52	471	482	EIYQAGSTPCNG	3.4582	300	9	1.175	5.432	80.476	3.1	2	Medium	0.345	0.367709
Fab52	471	482	EIYQAGSTPCNG	3.4677	3000	9	6.057	5.863	86.865	1.321	3	Medium	0.532	0.411956
		#NULL!	#NULL!	#NULL!	#NULL!	#NULL!	#NULL!	#NULL!	#NULL!	#NULL!	#NULL!	#NULL!	#NULL!	#NULL!
Fab52	471	486	EIYQAGSTPCNGVEGF	5.3846	30	13	0.166	7.572	77.659	1.281	3	High	0.516	0.148866
Fab52	471	486	EIYQAGSTPCNGVEGF	5.366	300	13	1.535	7.82	80.207	3.353	2	Medium	0.373	0.277124
Fab52	471	486	EIYQAGSTPCNGVEGF	5.3757	3000	13	8.433	8.456	86.732	0.91	3	Medium	0.366	0.0814592
		#NULL!	#NULL!	#NULL!	#NULL!	#NULL!	#NULL!	#NULL!	#NULL!	#NULL!	#NULL!	#NULL!	#NULL!	#NULL!
Fab52	471	487	EIYQAGSTPCNGVEGFN	4.8767	30	14	0.179	8.38	79.807	1.572	3	Medium	0.633	0.14785
Fab52	471	487	EIYQAGSTPCNGVEGFN	4.8439	300	14	1.659	8.326	79.297	4.849	2	Medium	0.54	0.595211
Fab52	471	487	EIYQAGSTPCNGVEGFN	4.8818	3000	14	9.168	8.813	83.936	0.782	3	Medium	0.315	0.46174
		#NULL!	#NULL!	#NULL!	#NULL!	#NULL!	#NULL!	#NULL!	#NULL!	#NULL!	#NULL!	#NULL!	#NULL!	#NULL!
Fab52	472	486	IYQAGSTPCNGVEGF	5.2668	30	12	0.163	7.693	85.479	1.808	3	Medium	0.728	0.210125
Fab52	472	486	IYQAGSTPCNGVEGF	5.2426	300	12	1.507	7.562	84.026	2.776	2	Medium	0.309	0.329859
Fab52	472	486	IYQAGSTPCNGVEGF	5.2723	3000	12	8.185	7.748	86.088	0.924	3	Medium	0.372	0.321406
		#NULL!	#NULL!	#NULL!	#NULL!	#NULL!	#NULL!	#NULL!	#NULL!	#NULL!	#NULL!	#NULL!	#NULL!	#NULL!
Fab52	487	494	NCYFPLQS	5.6493	30	5	0.039	0.977	26.054	0.259	3	Medium	0.104	0.00958807
Fab52	487	494	NCYFPLQS	5.6107	300	5	0.372	1.612	42.977	0.172	2	Medium	0.019	0.0172883
Fab52	487	494	NCYFPLQS	5.6561	3000	5	2.525	2.48	66.121	0.213	3	Medium	0.086	0.208729
		#NULL!	#NULL!	#NULL!	#NULL!	#NULL!	#NULL!	#NULL!	#NULL!	#NULL!	#NULL!	#NULL!	#NULL!	#NULL!
Fab52	487	495	NCYFPLQSY	6.3	30	6	0.045	0.918	20.396	0.154	3	Medium	0.062	0.00202773
Fab52	487	495	NCYFPLQSY	6.258	300	6	0.433	1.681	37.363	0.287	2	Medium	0.032	0.0283258
Fab52	487	495	NCYFPLQSY	6.2853	3000	6	2.995	2.482	55.157	0.531	3	Medium	0.214	0.534469
		#NULL!	#NULL!	#NULL!	#NULL!	#NULL!	#NULL!	#NULL!	#NULL!	#NULL!	#NULL!	#NULL!	#NULL!	#NULL!
Fab52	487	512	NCYFPLQSYGFQPTNGVGYQPYRVVV	6.6291	30	21	0.16	5.218	33.13	0.991	3	Medium	0.399	0.0127562
Fab52	487	512	NCYFPLQSYGFQPTNGVGYQPYRVVV	6.6102	300	21	1.533	6.273	39.83	1.573	2	Medium	0.175	0.00355994
Fab52	487	512	NCYFPLQSYGFQPTNGVGYQPYRVVV	6.6212	3000	21	10.381	8.329	52.881	1.679	3	Medium	0.676	0.183432
		#NULL!	#NULL!	#NULL!	#NULL!	#NULL!	#NULL!	#NULL!	#NULL!	#NULL!	#NULL!	#NULL!	#NULL!	#NULL!
Fab52	487	513	NCYFPLQSYGFQPTNGVGYQPYRVVVL	6.9639	30	22	0.163	5.461	33.097	0.771	3	Medium	0.31	0.0123095
Fab52	487	513	NCYFPLQSYGFQPTNGVGYQPYRVVVL	6.9261	300	22	1.563	6.48	39.276	0.187	2	Medium	0.021	0.0197898
Fab52	487	513	NCYFPLQSYGFQPTNGVGYQPYRVVVL	6.9369	3000	22	10.647	8.556	51.855	0.93	3	Medium	0.374	0.467566
		#NULL!	#NULL!	#NULL!	#NULL!	#NULL!	#NULL!	#NULL!	#NULL!	#NULL!	#NULL!	#NULL!	#NULL!	#NULL!
Fab52	488	495	CYFPLQSY	6.1976	30	5	0.037	0.897	23.926	0.215	3	Medium	0.087	0.00307238
Fab52	488	495	CYFPLQSY	6.187	300	5	0.351	1.315	35.069	0.303	2	Medium	0.034	0.0712275
Fab52	488	495	CYFPLQSY	6.2005	3000	5	2.418	1.691	45.08	0.362	2	Medium	0.04	0.0767354
		#NULL!	#NULL!	#NULL!	#NULL!	#NULL!	#NULL!	#NULL!	#NULL!	#NULL!	#NULL!	#NULL!	#NULL!	#NULL!
Fab52	488	510	CYFPLQSYGFQPTNGVGYQPYRV	6.3745	30	18	0.148	5.388	39.91	0.744	3	Medium	0.299	0.00928
Fab52	488	510	CYFPLQSYGFQPTNGVGYQPYRV	6.368	300	18	1.408	5.753	42.618	0.894	2	Medium	0.099	0.00367894
Fab52	488	510	CYFPLQSYGFQPTNGVGYQPYRV	6.3612	3000	18	9.421	8.088	59.914	0.679	3	Medium	0.273	0.257201
		#NULL!	#NULL!	#NULL!	#NULL!	#NULL!	#NULL!	#NULL!	#NULL!	#NULL!	#NULL!	#NULL!	#NULL!	#NULL!
Fab52	488	512	CYFPLQSYGFQPTNGVGYQPYRVVV	6.6265	30	20	0.152	4.837	32.247	0.543	3	Medium	0.219	0.0025043
Fab52	488	512	CYFPLQSYGFQPTNGVGYQPYRVVV	6.5999	300	20	1.451	5.521	36.804	1.078	2	Medium	0.12	0.00185187
Fab52	488	512	CYFPLQSYGFQPTNGVGYQPYRVVV	6.6212	3000	20	9.805	7.522	50.148	0.819	3	Medium	0.33	0.0420405
		#NULL!	#NULL!	#NULL!	#NULL!	#NULL!	#NULL!	#NULL!	#NULL!	#NULL!	#NULL!	#NULL!	#NULL!	#NULL!
Fab52	490	510	FPLQSYGFQPTNGVGYQPYRV	5.8542	30	17	0.143	4.994	39.167	0.784	3	Medium	0.315	0.00652891
Fab52	490	510	FPLQSYGFQPTNGVGYQPYRV	5.8225	300	17	1.365	5.758	45.158	1.682	2	Medium	0.187	0.0065287
Fab52	490	510	FPLQSYGFQPTNGVGYQPYRV	5.8334	3000	17	9.062	7.293	57.204	0.809	3	Medium	0.326	0.099464
		#NULL!	#NULL!	#NULL!	#NULL!	#NULL!	#NULL!	#NULL!	#NULL!	#NULL!	#NULL!	#NULL!	#NULL!	#NULL!
Fab52	490	512	FPLQSYGFQPTNGVGYQPYRVVV	6.1353	30	19	0.147	4.884	34.274	0.734	3	Medium	0.295	0.00756023
Fab52	490	512	FPLQSYGFQPTNGVGYQPYRVVV	6.1094	300	19	1.407	5.645	39.613	0.658	2	Medium	0.073	0.00373006
Fab52	490	512	FPLQSYGFQPTNGVGYQPYRVVV	6.1367	3000	19	9.446	7.532	52.859	0.8	3	Medium	0.322	0.194203
		#NULL!	#NULL!	#NULL!	#NULL!	#NULL!	#NULL!	#NULL!	#NULL!	#NULL!	#NULL!	#NULL!	#NULL!	#NULL!
Fab52	490	513	FPLQSYGFQPTNGVGYQPYRVVVL	6.5143	30	20	0.15	4.631	30.87	0.47	3	Medium	0.189	0.00214254
Fab52	490	513	FPLQSYGFQPTNGVGYQPYRVVVL	6.4959	300	20	1.437	5.29	35.268	0.295	2	Medium	0.033	0.000843376
Fab52	490	513	FPLQSYGFQPTNGVGYQPYRVVVL	6.5133	3000	20	9.711	6.832	45.544	1.091	3	Medium	0.439	0.0556366
		#NULL!	#NULL!	#NULL!	#NULL!	#NULL!	#NULL!	#NULL!	#NULL!	#NULL!	#NULL!	#NULL!	#NULL!	#NULL!
Fab52	491	513	PLQSYGFQPTNGVGYQPYRVVVL	6.17	30	19	0.147	4.844	33.993	0.81	3	Medium	0.326	0.0101455
Fab52	491	513	PLQSYGFQPTNGVGYQPYRVVVL	6.112	300	19	1.402	5.42	38.038	2.256	2	Medium	0.251	0.0150782
Fab52	491	513	PLQSYGFQPTNGVGYQPYRVVVL	6.1744	3000	19	9.407	7.066	49.587	0.932	3	Medium	0.375	0.123282
		#NULL!	#NULL!	#NULL!	#NULL!	#NULL!	#NULL!	#NULL!	#NULL!	#NULL!	#NULL!	#NULL!	#NULL!	#NULL!
Fab52	495	510	YGFQPTNGVGYQPYRV	5.2606	30	12	0.103	4.5	49.998	0.738	3	High	0.297	0.0541144
Fab52	495	510	YGFQPTNGVGYQPYRV	5.223	300	12	0.98	4.885	54.272	2.414	2	High	0.269	0.0765792
Fab52	495	510	YGFQPTNGVGYQPYRV	5.2361	3000	12	6.449	5.946	66.067	0.747	3	High	0.301	0.330719
		#NULL!	#NULL!	#NULL!	#NULL!	#NULL!	#NULL!	#NULL!	#NULL!	#NULL!	#NULL!	#NULL!	#NULL!	#NULL!
Fab52	495	512	YGFQPTNGVGYQPYRVVV	5.6662	30	14	0.107	4.406	41.96	0.708	3	High	0.285	0.0482591
Fab52	495	512	YGFQPTNGVGYQPYRVVV	5.6592	300	14	1.022	4.589	43.701	0.068	2	Medium	0.008	0.0134043
Fab52	495	512	YGFQPTNGVGYQPYRVVV	5.6569	3000	14	6.833	5.809	55.325	0.702	3	High	0.283	0.340991
		#NULL!	#NULL!	#NULL!	#NULL!	#NULL!	#NULL!	#NULL!	#NULL!	#NULL!	#NULL!	#NULL!	#NULL!	#NULL!
Fab52	495	513	YGFQPTNGVGYQPYRVVVL	6.2176	30	15	0.11	4.455	39.601	0.713	3	High	0.287	0.0494046
Fab52	495	513	YGFQPTNGVGYQPYRVVVL	6.1644	300	15	1.053	4.819	42.831	2.399	2	High	0.267	0.0752329
Fab52	495	513	YGFQPTNGVGYQPYRVVVL	6.1788	3000	15	7.098	5.852	52.022	0.689	3	High	0.277	0.300378
		#NULL!	#NULL!	#NULL!	#NULL!	#NULL!	#NULL!	#NULL!	#NULL!	#NULL!	#NULL!	#NULL!	#NULL!	#NULL!
Fab52	495	514	YGFQPTNGVGYQPYRVVVLS	5.7278	30	16	0.12	4.418	36.817	0.524	3	Medium	0.211	0.0131606
Fab52	495	514	YGFQPTNGVGYQPYRVVVLS	5.7193	300	16	1.144	4.631	38.595	2.881	2	Medium	0.321	0.0454432
Fab52	495	514	YGFQPTNGVGYQPYRVVVLS	5.7096	3000	16	7.715	5.716	47.632	0.685	3	Medium	0.276	0.048134
		#NULL!	#NULL!	#NULL!	#NULL!	#NULL!	#NULL!	#NULL!	#NULL!	#NULL!	#NULL!	#NULL!	#NULL!	#NULL!
Fab52	496	510	GFQPTNGVGYQPYRV	4.7647	30	11	0.091	4.41	53.459	0.719	3	Medium	0.289	0.409875
Fab52	496	510	GFQPTNGVGYQPYRV	4.7399	300	11	0.868	4.659	56.472	2.716	2	Medium	0.302	0.245563
Fab52	496	510	GFQPTNGVGYQPYRV	4.7802	3000	11	5.754	5.506	66.734	0.658	3	Medium	0.265	0.759683
		#NULL!	#NULL!	#NULL!	#NULL!	#NULL!	#NULL!	#NULL!	#NULL!	#NULL!	#NULL!	#NULL!	#NULL!	#NULL!
Fab52	496	512	GFQPTNGVGYQPYRVVV	5.2578	30	13	0.095	4.337	44.482	0.694	3	High	0.279	0.347697
Fab52	496	512	GFQPTNGVGYQPYRVVV	5.2265	300	13	0.91	4.662	47.813	2.439	2	High	0.271	0.24162
Fab52	496	512	GFQPTNGVGYQPYRVVV	5.2374	3000	13	6.138	5.501	56.423	0.717	3	High	0.289	0.961515
		#NULL!	#NULL!	#NULL!	#NULL!	#NULL!	#NULL!	#NULL!	#NULL!	#NULL!	#NULL!	#NULL!	#NULL!	#NULL!
Fab52	496	513	GFQPTNGVGYQPYRVVVL	5.7986	30	14	0.098	4.364	41.563	0.799	3	Medium	0.322	0.402179
Fab52	496	513	GFQPTNGVGYQPYRVVVL	5.7754	300	14	0.941	4.638	44.172	2.145	2	Medium	0.239	0.199377
Fab52	496	513	GFQPTNGVGYQPYRVVVL	5.7833	3000	14	6.403	5.528	52.647	0.608	3	Medium	0.245	0.797863
		#NULL!	#NULL!	#NULL!	#NULL!	#NULL!	#NULL!	#NULL!	#NULL!	#NULL!	#NULL!	#NULL!	#NULL!	#NULL!
Fab52	496	514	GFQPTNGVGYQPYRVVVLS	5.3373	30	15	0.108	4.874	43.322	0.622	3	Medium	0.25	0.321138
Fab52	496	514	GFQPTNGVGYQPYRVVVLS	5.3135	300	15	1.032	5.081	45.161		1	Medium	0
Fab52	496	514	GFQPTNGVGYQPYRVVVLS	5.3049	3000	15	7.02	5.781	51.389	3.294	2	Medium	0.367	0.596519
		#NULL!	#NULL!	#NULL!	#NULL!	#NULL!	#NULL!	#NULL!	#NULL!	#NULL!	#NULL!	#NULL!	#NULL!	#NULL!
Fab52	497	512	FQPTNGVGYQPYRVVV	5.1089	30	12	0.089	3.572	39.687	0.878	3	Medium	0.353	0.185083
Fab52	497	512	FQPTNGVGYQPYRVVV	5.0567	300	12	0.847	4.275	47.501	2.519	2	Medium	0.28	0.536389
Fab52	497	512	FQPTNGVGYQPYRVVV	5.0812	3000	12	5.657	5.323	59.146	0.713	3	Medium	0.287	0.0983275
		#NULL!	#NULL!	#NULL!	#NULL!	#NULL!	#NULL!	#NULL!	#NULL!	#NULL!	#NULL!	#NULL!	#NULL!	#NULL!
Fab52	497	513	FQPTNGVGYQPYRVVVL	5.6912	30	13	0.092	4.063	41.67	0.733	3	Medium	0.295	0.893923
Fab52	497	513	FQPTNGVGYQPYRVVVL	5.6762	300	13	0.877	4.286	43.956	1.515	2	Medium	0.169	0.233738
Fab52	497	513	FQPTNGVGYQPYRVVVL	5.7037	3000	13	5.922	4.982	51.099	0.721	3	Medium	0.29	0.889541
		#NULL!	#NULL!	#NULL!	#NULL!	#NULL!	#NULL!	#NULL!	#NULL!	#NULL!	#NULL!	#NULL!	#NULL!	#NULL!
Fab52	503	512	VGYQPYRVVV	4.8597	30	7	0.04	0.463	8.828	0.061	3	Medium	0.025	0.00304144
Fab52	503	512	VGYQPYRVVV	4.8211	300	7	0.382	0.788	15.018	0.13	2	Medium	0.014	0.000140155
Fab52	503	512	VGYQPYRVVV	4.8487	3000	7	2.763	1.488	28.346	0.221	3	Medium	0.089	0.31243
		#NULL!	#NULL!	#NULL!	#NULL!	#NULL!	#NULL!	#NULL!	#NULL!	#NULL!	#NULL!	#NULL!	#NULL!	#NULL!
Fab52	503	513	VGYQPYRVVVL	5.5615	30	8	0.043	0.462	7.699	0.063	3	Medium	0.026	0.000541373
Fab52	503	513	VGYQPYRVVVL	5.5288	300	8	0.412	0.804	13.399	0.339	2	Medium	0.038	0.00152547
Fab52	503	513	VGYQPYRVVVL	5.5598	3000	8	3.028	1.514	25.229	0.134	3	Medium	0.054	0.175622
		#NULL!	#NULL!	#NULL!	#NULL!	#NULL!	#NULL!	#NULL!	#NULL!	#NULL!	#NULL!	#NULL!	#NULL!	#NULL!
Fab52	516	532	ELLHAPATVCGPKKSTN	3.2139	30	13	0.142	8.121	83.294	0.162	3	Medium	0.065	0.960424
Fab52	516	532	ELLHAPATVCGPKKSTN	3.296	300	13	1.331	7.745	79.441	2.653	2	Medium	0.295	0.923326
Fab52	516	532	ELLHAPATVCGPKKSTN	3.2861	3000	13	7.802	7.893	80.952	0.461	3	Medium	0.186	0.848512
		#NULL!	#NULL!	#NULL!	#NULL!	#NULL!	#NULL!	#NULL!	#NULL!	#NULL!	#NULL!	#NULL!	#NULL!	#NULL!
Fab52	516	533	ELLHAPATVCGPKKSTNL	3.814	30	14	0.148	8.133	77.455	1.441	3	Medium	0.58	0.253121
Fab52	516	533	ELLHAPATVCGPKKSTNL	3.7383	300	14	1.384	7.663	72.977	5.154	2	Medium	0.574	0.321673
Fab52	516	533	ELLHAPATVCGPKKSTNL	3.826	3000	14	8.221	7.843	74.691	1.39	3	Medium	0.559	0.33134
		#NULL!	#NULL!	#NULL!	#NULL!	#NULL!	#NULL!	#NULL!	#NULL!	#NULL!	#NULL!	#NULL!	#NULL!	#NULL!
Fab52	516	536	ELLHAPATVCGPKKSTNLVKN	3.3245	30	17	0.171	10.449	81.953	2.002	3	Medium	0.806	0.380342
Fab52	516	536	ELLHAPATVCGPKKSTNLVKN	3.2851	300	17	1.601	9.986	78.325	5.842	2	Medium	0.65	0.62433
Fab52	516	536	ELLHAPATVCGPKKSTNLVKN	3.2979	3000	17	9.631	10.449	81.956	1.566	3	Medium	0.63	0.318508
		#NULL!	#NULL!	#NULL!	#NULL!	#NULL!	#NULL!	#NULL!	#NULL!	#NULL!	#NULL!	#NULL!	#NULL!	#NULL!
Fab52	534	549	VKNKCVNFGLPETGGH	4.0008	30	13	0.163	7.54	77.331	0.368	3	Medium	0.148	0.0407241
Fab52	534	549	VKNKCVNFGLPETGGH	4.0396	300	13	1.505	6.9	70.774	1.937	2	Medium	0.216	0.573737
Fab52	534	549	VKNKCVNFGLPETGGH	3.9821	3000	13	8.346	7.192	73.766	0.854	3	Medium	0.344	0.641664
		#NULL!	#NULL!	#NULL!	#NULL!	#NULL!	#NULL!	#NULL!	#NULL!	#NULL!	#NULL!	#NULL!	#NULL!	#NULL!
Fab52	534	554	VKNKCVNFGLPETGGHHHHHH	3.0275	30	18	0.682	5.451	40.379	0.492	3	Medium	0.198	0.0939684
Fab52	534	554	VKNKCVNFGLPETGGHHHHHH	3.034	300	18	4.531	5.088	37.689	3.304	2	Medium	0.368	0.505302
Fab52	534	554	VKNKCVNFGLPETGGHHHHHH	3.0337	3000	18	12.62	4.798	35.537	1.171	3	Medium	0.471	0.464205
		#NULL!	#NULL!	#NULL!	#NULL!	#NULL!	#NULL!	#NULL!	#NULL!	#NULL!	#NULL!	#NULL!	#NULL!	#NULL!
Fab52	541	554	FGLPETGGHHHHHH	2.3911	30	11	0.608	2.214	26.839	0.076	3	Medium	0.031	0.102995
Fab52	541	554	FGLPETGGHHHHHH	2.3593	300	11	3.834	1.846	22.381	0.349	2	Medium	0.039	0.300396
Fab52	541	554	FGLPETGGHHHHHH	2.4103	3000	11	8.346	2.157	26.149	0.556	3	Medium	0.224	0.21677
